# Supplementary material for: Fresh Genetic Insights Into Micronutrients Influences on Restless Legs Syndrome Risk
Source: Food Sci Nutr. 2025 Aug 30;13(9):e70568. doi: 10.1002/fsn3.70568 (PMC12398416; doi:10.1002/fsn3.70568)
Supplement: Supplementary file 1 — Table S1: fsn370568‐sup‐0001‐TableS1.xlsx. [file FSN3-13-e70568-s005.xlsx]

## Sheet: Supplementary Table 1
Supplementary Table 1. Characteristics of instrumental variables in exposure studies
chr.exposure	pos.exposure	beta.exposure	se.exposure	pval.exposure	samplesize.exposure	id.exposure	Trait exposure	SNP	effect_allele.exposure	other_allele.exposure	eaf.exposure	F statistics
1	95575763	0.0295741	0.00637063	3.4e-06	62991	ukb-b-17406	Retinol	rs12119164	G	A	0.742193	21.5502
1	22044929	0.0404149	0.00838208	1.4e-06	62991	ukb-b-17406	Retinol	rs692790	C	T	0.874331	23.2473
2	72038130	-0.063514	0.0126784	5.5e-07	62991	ukb-b-17406	Retinol	rs74977546	A	G	0.052896	25.0959
3	163575879	-0.108795	0.0234115	3.4e-06	62991	ukb-b-17406	Retinol	rs149577802	T	C	0.015116	21.595
10	61893898	0.025976	0.00560984	3.6e-06	62991	ukb-b-17406	Retinol	rs3213829	G	T	0.546482	21.4406
14	100960862	0.0789545	0.0147682	9e-08	62991	ukb-b-17406	Retinol	rs117669768	A	G	0.038236	28.5819
16	82810664	-0.0289453	0.00597696	1.3e-06	62991	ukb-b-17406	Retinol	rs2126371	T	C	0.317531	23.4525
16	61692702	0.0476864	0.0103813	4.4e-06	62991	ukb-b-17406	Retinol	rs117219913	C	T	0.07834	21.0998
20	7924733	-0.053135	0.0115717	4.4e-06	62991	ukb-b-17406	Retinol	rs909570	A	G	0.938952	21.0843
1	112869409	-0.0361185	0.00766833	2.5e-06	64979	ukb-b-16202	Carotene	rs1936052	T	C	0.155936	22.1846
1	34362545	-0.0266889	0.00553072	1.4e-06	64979	ukb-b-16202	Carotene	rs6660246	C	A	0.450266	23.2858
1	239923493	-0.134712	0.0280049	1.5e-06	64979	ukb-b-16202	Carotene	rs12126792	G	A	0.011509	23.1386
4	75682041	-0.055803	0.0118339	2.4e-06	64979	ukb-b-16202	Carotene	rs77547747	C	T	0.056418	22.2358
5	138710576	0.0276423	0.00597629	3.7e-06	64979	ukb-b-16202	Carotene	rs6596473	C	G	0.299056	21.3933
6	56842667	-0.0691153	0.0146553	2.4e-06	64979	ukb-b-16202	Carotene	rs62417408	G	A	0.037772	22.2409
8	124357253	-0.107091	0.0200309	9e-08	64979	ukb-b-16202	Carotene	rs16898247	A	G	0.018968	28.5824
9	139014806	-0.0276722	0.00598182	3.7e-06	64979	ukb-b-16202	Carotene	rs13295574	A	G	0.303383	21.4
10	8125582	0.0830829	0.0177899	3e-06	64979	ukb-b-16202	Carotene	rs3829931	A	T	0.973235	21.8107
10	67099770	-0.121685	0.0254964	1.8e-06	64979	ukb-b-16202	Carotene	rs17800766	C	T	0.011673	22.7777
10	135051562	-0.0278722	0.00584016	1.8e-06	64979	ukb-b-16202	Carotene	rs2998143	G	A	0.603581	22.7765
13	92025752	-0.0265212	0.00576207	4.2e-06	64979	ukb-b-16202	Carotene	rs4771831	A	G	0.351886	21.1847
16	48758537	-0.132301	0.0288061	4.4e-06	64979	ukb-b-16202	Carotene	rs116995905	T	C	0.009812	21.0936
19	54783923	0.0543804	0.0112221	1.3e-06	64979	ukb-b-16202	Carotene	rs366337	G	A	0.936764	23.4817
22	43746623	0.0977133	0.0212277	4.2e-06	64979	ukb-b-16202	Carotene	rs117731008	A	G	0.016818	21.1882
22	25237108	0.0468481	0.0100556	3.2e-06	64979	ukb-b-16202	Carotene	rs5760695	C	T	0.086598	21.7051
1	172810049	-0.0786243	0.0162809	1.4e-06	64979	ukb-b-7864	Vitamin B6	rs188211816	A	G	0.029475	23.3212
2	158307375	0.0342533	0.00598463	1e-08	64979	ukb-b-7864	Vitamin B6	rs155599	C	T	0.705232	32.7585
3	115406478	-0.0292449	0.00553405	1.3e-07	64979	ukb-b-7864	Vitamin B6	rs3772928	C	T	0.575413	27.9259
4	91118956	-0.0897347	0.0192811	3.3e-06	64979	ukb-b-7864	Vitamin B6	rs141933624	A	G	0.021473	21.6596
4	103988054	-0.0989483	0.0206841	1.7e-06	64979	ukb-b-7864	Vitamin B6	rs183178622	T	C	0.018261	22.8843
5	153476869	-0.0505124	0.0106104	1.9e-06	64979	ukb-b-7864	Vitamin B6	rs77806858	C	T	0.070369	22.6634
6	120371988	0.0919531	0.0197234	3.1e-06	64979	ukb-b-7864	Vitamin B6	rs12198456	T	C	0.018652	21.7351
8	21550838	-0.127176	0.02738	3.4e-06	64979	ukb-b-7864	Vitamin B6	rs74640671	T	C	0.010958	21.5743
10	2601269	0.0708635	0.0149768	2.2e-06	64979	ukb-b-7864	Vitamin B6	rs12412051	C	G	0.034366	22.3872
11	103993635	-0.0273612	0.00595181	4.3e-06	64979	ukb-b-7864	Vitamin B6	rs361294	C	A	0.691303	21.1332
11	14163360	0.0283412	0.00572659	7.5e-07	64979	ukb-b-7864	Vitamin B6	rs12226112	T	G	0.341372	24.4928
13	90476979	0.0255037	0.00553964	4.1e-06	64979	ukb-b-7864	Vitamin B6	rs9560457	T	C	0.40416	21.1952
14	80883798	-0.0534963	0.0114138	2.8e-06	64979	ukb-b-7864	Vitamin B6	rs10138490	C	T	0.060543	21.9675
14	22113999	-0.122024	0.0264416	3.9e-06	64979	ukb-b-7864	Vitamin B6	rs34938615	G	A	0.011377	21.2965
16	48911591	-0.0257861	0.00553457	3.2e-06	64979	ukb-b-7864	Vitamin B6	rs7205927	C	A	0.411922	21.7069
19	54972918	-0.071266	0.0155965	4.9e-06	64979	ukb-b-7864	Vitamin B6	rs3745438	C	T	0.033702	20.8787
22	44202370	0.036705	0.00745732	8.6e-07	64979	ukb-b-7864	Vitamin B6	rs67450584	T	C	0.158007	24.2258
22	17837908	-0.0258379	0.00550612	2.7e-06	64979	ukb-b-7864	Vitamin B6	rs7292147	C	G	0.438222	22.02
2	62124997	-0.138679	0.0301895	4.4e-06	64979	ukb-b-11349	Folate	rs57185514	G	A	0.008126	21.101
2	34515489	0.0601471	0.0131667	4.9e-06	64979	ukb-b-11349	Folate	rs78074774	T	C	0.044671	20.8674
2	140739695	0.05368	0.0116503	4.1e-06	64979	ukb-b-11349	Folate	rs139588363	C	T	0.058137	21.2297
3	115406478	-0.0272574	0.00552739	8.2e-07	64979	ukb-b-11349	Folate	rs3772928	C	T	0.575413	24.3177
7	14144445	-0.0373906	0.00670304	2.4e-08	64979	ukb-b-11349	Folate	rs76630415	G	T	0.212036	31.1153
8	3463535	0.0252219	0.00546681	4e-06	64979	ukb-b-11349	Folate	rs2449166	T	C	0.471417	21.2854
10	87848038	-0.051278	0.0111147	4e-06	64979	ukb-b-11349	Folate	rs7074988	G	A	0.063705	21.2843
16	17929657	-0.140897	0.0280515	5.1e-07	64979	ukb-b-11349	Folate	rs118164003	T	C	0.009484	25.2281
16	77060066	0.0258943	0.00563529	4.3e-06	64979	ukb-b-11349	Folate	rs1502443	G	C	0.630046	21.1139
17	7499349	-0.0792943	0.017182	3.9e-06	64979	ukb-b-11349	Folate	rs16956822	A	G	0.02616	21.2976
18	3016615	0.0278138	0.00581169	1.7e-06	64979	ukb-b-11349	Folate	rs8085166	G	A	0.676915	22.9039
18	482310	0.104439	0.0223794	3.1e-06	64979	ukb-b-11349	Folate	rs148031795	T	C	0.015003	21.7782
20	13683165	0.0731991	0.0156345	2.8e-06	64979	ukb-b-11349	Folate	rs79975477	T	C	0.030964	21.9198
22	31013399	-0.0677158	0.0147765	4.6e-06	64979	ukb-b-11349	Folate	rs76802001	A	G	0.036193	21.0005
22	46147495	-0.0756746	0.0164864	4.4e-06	64979	ukb-b-11349	Folate	rs79748722	T	C	0.027963	21.0689
1	247272298	-0.0286276	0.0056423	3.9e-07	64979	ukb-b-19524	Vitamin B12	rs10924919	T	C	0.394475	25.7425
1	78554861	-0.0888494	0.0184324	1.4e-06	64979	ukb-b-19524	Vitamin B12	rs112961770	C	G	0.023005	23.2348
5	160155731	-0.0317378	0.00664671	1.8e-06	64979	ukb-b-19524	Vitamin B12	rs67568068	C	T	0.212722	22.7999
7	36745068	-0.0486291	0.0100516	1.3e-06	64979	ukb-b-19524	Vitamin B12	rs148901823	G	A	0.080711	23.4054
8	27008230	0.156303	0.0340106	4.3e-06	64979	ukb-b-19524	Vitamin B12	rs193228340	C	T	0.007133	21.1203
10	71424622	-0.0878135	0.0188958	3.4e-06	64979	ukb-b-19524	Vitamin B12	rs12776611	A	G	0.022116	21.5966
10	118044136	-0.0315231	0.00683151	3.9e-06	64979	ukb-b-19524	Vitamin B12	rs1419875	G	T	0.200804	21.2921
14	106827305	0.0934555	0.0197741	2.3e-06	64979	ukb-b-19524	Vitamin B12	rs61994378	C	T	0.027799	22.3362
20	33777099	0.0292724	0.00627081	3e-06	64979	ukb-b-19524	Vitamin B12	rs6088761	G	A	0.390333	21.7903
22	34612149	0.040271	0.00854945	2.5e-06	64979	ukb-b-19524	Vitamin B12	rs388561	C	T	0.880654	22.1872
3	165589571	0.0279796	0.00610134	4.5e-06	64979	ukb-b-19390	Vitamin C	rs7626478	A	G	0.720257	21.0294
3	81252851	0.0655782	0.0137636	1.9e-06	64979	ukb-b-19390	Vitamin C	rs114598078	T	C	0.042309	22.7012
3	155038283	-0.0306375	0.00574377	9.6e-08	64979	ukb-b-19390	Vitamin C	rs4481190	C	A	0.351041	28.4515
7	68166615	0.150814	0.0310213	1.2e-06	64979	ukb-b-19390	Vitamin C	rs74978963	T	C	0.008729	23.6351
10	135260228	-0.0571013	0.0118391	1.4e-06	64979	ukb-b-19390	Vitamin C	rs61868302	T	C	0.060676	23.262
12	26949117	0.042829	0.00926045	3.7e-06	64979	ukb-b-19390	Vitamin C	rs17482258	T	C	0.099073	21.3897
12	52340724	-0.0808079	0.0171646	2.5e-06	64979	ukb-b-19390	Vitamin C	rs2018201	G	T	0.026551	22.1633
13	66965411	-0.0259285	0.00548469	2.3e-06	64979	ukb-b-19390	Vitamin C	rs9540734	A	G	0.477524	22.3483
15	33927389	0.0253068	0.00550812	4.3e-06	64979	ukb-b-19390	Vitamin C	rs4238567	C	T	0.522046	21.1087
17	68115897	0.0794787	0.0158822	5.6e-07	64979	ukb-b-19390	Vitamin C	rs11650824	A	T	0.035071	25.0423
22	25211229	0.044959	0.00935324	1.5e-06	64979	ukb-b-19390	Vitamin C	rs1883993	A	G	0.095419	23.1048
1	155337338	0.0160261	0.00237646	1.9e-12	418691	ebi-a-GCST90025967	Vitamin D	rs11264367	C	T	0.268415	45.4772
1	179526214	0.0298045	0.00557507	2.2e-08	418691	ebi-a-GCST90025967	Vitamin D	rs61747728	T	C	0.0384114	28.58
1	41788265	0.0132051	0.00251067	4.2e-08	418691	ebi-a-GCST90025967	Vitamin D	rs12043581	A	G	0.22921	27.6632
1	109817192	0.020779	0.00252918	3.2e-17	418691	ebi-a-GCST90025967	Vitamin D	rs7528419	G	A	0.22403	67.4977
1	152453338	0.037331	0.00372084	2.3e-25	418691	ebi-a-GCST90025967	Vitamin D	rs11205009	C	T	0.0879778	100.66
1	220973563	-0.0129755	0.00226306	2.6e-09	418691	ebi-a-GCST90025967	Vitamin D	rs2642442	T	C	0.681472	32.8742
1	34691983	0.0141325	0.00280668	8.4e-07	418691	ebi-a-GCST90025967	Vitamin D	rs35285316	T	C	0.16983	25.3543
1	63049593	0.0228386	0.00220734	4.9e-25	418691	ebi-a-GCST90025967	Vitamin D	rs1748195	G	C	0.354306	107.053
1	230304988	0.0129087	0.00216653	1.6e-09	418691	ebi-a-GCST90025967	Vitamin D	rs10489615	G	A	0.613758	35.5005
1	15850483	-0.0107929	0.00215117	6.4e-07	418691	ebi-a-GCST90025967	Vitamin D	rs4645985	A	G	0.534628	25.1725
1	2332391	-0.0150182	0.00213678	3.8e-13	418691	ebi-a-GCST90025967	Vitamin D	rs12037485	T	C	0.455842	49.3987
1	154631123	-0.0100209	0.00210989	1.1e-06	418691	ebi-a-GCST90025967	Vitamin D	rs9427116	C	T	0.51687	22.5576
1	152179152	0.080384	0.00498767	8.1e-60	418691	ebi-a-GCST90025967	Vitamin D	rs12123821	T	C	0.0471221	259.742
1	46073489	0.0131258	0.00212098	7.5e-11	418691	ebi-a-GCST90025967	Vitamin D	rs2230657	A	G	0.466742	38.2981
1	17559676	-0.0212393	0.00233337	1.6e-20	418691	ebi-a-GCST90025967	Vitamin D	rs3750297	A	G	0.285639	82.8537
1	79655102	0.0200168	0.0044008	4.2e-06	418691	ebi-a-GCST90025967	Vitamin D	rs17590370	C	A	0.0608957	20.6883
2	63135100	-0.0117206	0.00260048	3.7e-06	418691	ebi-a-GCST90025967	Vitamin D	rs2539986	T	C	0.792684	20.3138
2	101440151	-0.0162752	0.00279299	5.3e-09	418691	ebi-a-GCST90025967	Vitamin D	rs6724965	G	A	0.172095	33.9557
2	68531637	0.0106021	0.00237081	4e-06	418691	ebi-a-GCST90025967	Vitamin D	rs12995380	T	G	0.273622	19.9981
2	164529733	-0.015592	0.00332928	2.7e-06	418691	ebi-a-GCST90025967	Vitamin D	rs16848769	A	G	0.113268	21.9332
2	32183611	-0.0161239	0.00292057	5e-09	418691	ebi-a-GCST90025967	Vitamin D	rs7559329	C	T	0.154183	30.4792
2	16231346	0.00911938	0.00213853	3e-06	418691	ebi-a-GCST90025967	Vitamin D	rs28408676	C	A	0.580703	18.1844
2	211540507	-0.0153614	0.0023233	2.4e-11	418691	ebi-a-GCST90025967	Vitamin D	rs1047891	A	C	0.313446	43.717
2	119381663	0.0229041	0.00487703	1.1e-06	418691	ebi-a-GCST90025967	Vitamin D	rs78510485	A	G	0.0491326	22.0554
2	21400661	-0.0119597	0.00223455	4.2e-08	418691	ebi-a-GCST90025967	Vitamin D	rs12477249	A	G	0.335946	28.6457
2	44768202	0.0121145	0.0024154	1.7e-06	418691	ebi-a-GCST90025967	Vitamin D	rs2341459	C	T	0.744331	25.1554
2	221810656	0.0151285	0.00326508	2.4e-06	418691	ebi-a-GCST90025967	Vitamin D	rs62186066	T	C	0.119313	21.4686
2	234627608	-0.0514898	0.00395831	4.1e-39	418691	ebi-a-GCST90025967	Vitamin D	rs2011425	G	T	0.0796009	169.208
2	82190985	0.0107309	0.00221584	9e-07	418691	ebi-a-GCST90025967	Vitamin D	rs2685206	T	C	0.653673	23.4528
2	27730940	0.0215166	0.00218099	4.5e-24	418691	ebi-a-GCST90025967	Vitamin D	rs1260326	C	T	0.599533	97.3282
2	118727358	0.0129744	0.0021958	6.2e-09	418691	ebi-a-GCST90025967	Vitamin D	rs7582655	A	G	0.360923	34.9131
2	51959367	0.0275953	0.005476	3.2e-07	418691	ebi-a-GCST90025967	Vitamin D	rs12328399	C	T	0.0386728	25.3947
3	122003757	-0.0151013	0.0031422	1.6e-07	418691	ebi-a-GCST90025967	Vitamin D	rs1801725	T	G	0.130451	23.0972
3	85603643	-0.0189963	0.00220985	7.1e-18	418691	ebi-a-GCST90025967	Vitamin D	rs7652808	G	T	0.648748	73.8944
3	52393472	0.0259283	0.0049928	2.3e-07	418691	ebi-a-GCST90025967	Vitamin D	rs71297394	T	C	0.0474047	26.9686
3	153653427	0.0106237	0.00230529	2e-06	418691	ebi-a-GCST90025967	Vitamin D	rs10935960	C	T	0.699845	21.2373
3	49869158	0.0156234	0.00211255	1.4e-14	418691	ebi-a-GCST90025967	Vitamin D	rs695238	C	A	0.50153	54.6935
3	30710243	0.0125051	0.0026355	2.4e-06	418691	ebi-a-GCST90025967	Vitamin D	rs3773643	G	A	0.201295	22.5137
3	18705035	-0.0124853	0.00237594	2e-07	418691	ebi-a-GCST90025967	Vitamin D	rs4635727	A	G	0.729196	27.6138
3	141125705	-0.00989554	0.0021241	4.4e-06	418691	ebi-a-GCST90025967	Vitamin D	rs1344672	G	C	0.445785	21.7034
3	141682825	-0.0156532	0.00241829	3.7e-10	418691	ebi-a-GCST90025967	Vitamin D	rs3792409	G	C	0.259807	41.8975
3	35780735	0.0118	0.00235989	1.7e-07	418691	ebi-a-GCST90025967	Vitamin D	rs35497369	C	T	0.281483	25.0023
4	71776935	-0.0176033	0.00216093	8.5e-16	418691	ebi-a-GCST90025967	Vitamin D	rs12512502	C	A	0.619728	66.3599
4	57793751	-0.0127002	0.00218155	1.2e-09	418691	ebi-a-GCST90025967	Vitamin D	rs1105434	A	G	0.376116	33.8914
4	88290265	-0.0151001	0.00228823	1e-10	418691	ebi-a-GCST90025967	Vitamin D	rs10028441	A	G	0.299388	43.5471
4	100239319	-0.0515913	0.00673068	1.9e-15	418691	ebi-a-GCST90025967	Vitamin D	rs1229984	C	T	0.970132	58.7535
4	15910047	0.0154991	0.00314622	1.3e-06	418691	ebi-a-GCST90025967	Vitamin D	rs56219219	T	C	0.127563	24.268
4	100239112	-0.014861	0.00259112	7.9e-09	418691	ebi-a-GCST90025967	Vitamin D	rs4147536	C	A	0.784543	32.8942
4	72390669	-0.0285566	0.00302842	5.5e-21	418691	ebi-a-GCST90025967	Vitamin D	rs28583469	G	T	0.139627	88.916
4	69960387	-0.0318649	0.00210475	2.2e-52	418691	ebi-a-GCST90025967	Vitamin D	rs6600879	G	C	0.455797	229.204
4	40106154	-0.0186302	0.00372247	4.4e-07	418691	ebi-a-GCST90025967	Vitamin D	rs794000	G	A	0.912955	25.0479
4	88075976	-0.012447	0.00245184	5.2e-07	418691	ebi-a-GCST90025967	Vitamin D	rs28882732	G	A	0.234454	25.7718
4	72792820	-0.0324318	0.00415093	2.1e-15	418691	ebi-a-GCST90025967	Vitamin D	rs56369924	A	G	0.068713	61.045
4	72554228	-0.102822	0.00213021	1e-200	418691	ebi-a-GCST90025967	Vitamin D	rs4694424	G	A	0.416167	2329.84
5	148034013	0.0102099	0.0021586	1.2e-06	418691	ebi-a-GCST90025967	Vitamin D	rs10477389	G	A	0.402826	22.3716
5	133861663	-0.00943686	0.00214649	4.9e-06	418691	ebi-a-GCST90025967	Vitamin D	rs329118	T	C	0.418234	19.3284
5	413591	-0.0107544	0.00227767	2.9e-06	418691	ebi-a-GCST90025967	Vitamin D	rs11744075	A	G	0.345727	22.2941
6	7240876	0.0182592	0.00326205	3.6e-09	418691	ebi-a-GCST90025967	Vitamin D	rs41302867	A	G	0.122242	31.3315
6	40998167	0.0166484	0.00336798	3e-07	418691	ebi-a-GCST90025967	Vitamin D	rs742493	C	T	0.112207	24.4346
6	25488583	-0.0185132	0.00370247	1.1e-06	418691	ebi-a-GCST90025967	Vitamin D	rs2274089	T	C	0.0982306	25.0022
6	131926334	-0.0196177	0.00291079	1.4e-11	418691	ebi-a-GCST90025967	Vitamin D	rs2608953	T	C	0.16014	45.4227
6	57647115	-0.0101272	0.00216695	1.8e-06	418691	ebi-a-GCST90025967	Vitamin D	rs9396407	G	A	0.387353	21.8414
6	83779921	-0.0152042	0.00319849	1.2e-06	418691	ebi-a-GCST90025967	Vitamin D	rs12211381	T	C	0.124499	22.5962
7	21582917	-0.0172878	0.00295618	1.4e-09	418691	ebi-a-GCST90025967	Vitamin D	rs2285942	T	C	0.151897	34.1993
7	43936361	0.0135219	0.00283902	1.1e-06	418691	ebi-a-GCST90025967	Vitamin D	rs17711008	C	G	0.165762	22.6849
7	133702097	-0.0146418	0.00255668	5.8e-09	418691	ebi-a-GCST90025967	Vitamin D	rs4731992	G	A	0.781489	32.7971
7	104844328	-0.0107375	0.0022376	3.5e-07	418691	ebi-a-GCST90025967	Vitamin D	rs2240463	T	C	0.34298	23.0272
7	107002806	0.0115425	0.00211944	6.5e-09	418691	ebi-a-GCST90025967	Vitamin D	rs2269970	G	A	0.525317	29.659
7	107622150	0.00966194	0.00213257	3.9e-06	418691	ebi-a-GCST90025967	Vitamin D	rs2237701	G	A	0.568445	20.5268
7	75612803	0.0112916	0.00241099	3.4e-06	418691	ebi-a-GCST90025967	Vitamin D	rs41301394	T	C	0.272304	21.9341
7	94618043	0.0103102	0.00212021	1.2e-06	418691	ebi-a-GCST90025967	Vitamin D	rs854741	C	T	0.455477	23.647
7	64023272	-0.0452998	0.00851643	7.7e-08	418691	ebi-a-GCST90025967	Vitamin D	rs76795196	T	C	0.0158771	28.2928
8	25890549	0.0136248	0.00246899	1.4e-07	418691	ebi-a-GCST90025967	Vitamin D	rs7826952	C	T	0.248255	30.4523
8	9177732	0.025468	0.00355794	1.4e-13	418691	ebi-a-GCST90025967	Vitamin D	rs983309	G	T	0.882892	51.2379
8	117011884	-0.0198142	0.00213595	1.1e-20	418691	ebi-a-GCST90025967	Vitamin D	rs2205262	A	C	0.575486	86.0538
8	12692587	-0.0130849	0.0026084	2.1e-07	418691	ebi-a-GCST90025967	Vitamin D	rs4518670	C	T	0.208071	25.1647
8	59388565	0.0126543	0.00223544	8e-09	418691	ebi-a-GCST90025967	Vitamin D	rs2081687	C	T	0.663901	32.0442
9	107651526	0.0190398	0.00303378	4.1e-10	418691	ebi-a-GCST90025967	Vitamin D	rs2275545	G	A	0.142005	39.3872
9	136155000	-0.0152867	0.00273503	3e-08	418691	ebi-a-GCST90025967	Vitamin D	rs635634	T	C	0.183746	31.2394
9	125760863	-0.0168077	0.00302941	8.6e-09	418691	ebi-a-GCST90025967	Vitamin D	rs587364	C	T	0.852433	30.7822
10	113913222	0.0131913	0.00236925	6.3e-09	418691	ebi-a-GCST90025967	Vitamin D	rs2297991	C	T	0.714925	30.9993
10	88049778	-0.019128	0.00417303	3.3e-06	418691	ebi-a-GCST90025967	Vitamin D	rs1902680	G	A	0.93139	21.0104
10	94839642	0.0126037	0.00212316	1.8e-09	418691	ebi-a-GCST90025967	Vitamin D	rs2068888	A	G	0.451616	35.2395
10	94481917	0.0107759	0.00217698	4.7e-07	418691	ebi-a-GCST90025967	Vitamin D	rs7923837	A	G	0.380039	24.5018
10	64963449	-0.0121368	0.00213866	1.3e-09	418691	ebi-a-GCST90025967	Vitamin D	rs4379723	C	T	0.468042	32.205
10	82034675	-0.0151199	0.00224594	2.7e-11	418691	ebi-a-GCST90025967	Vitamin D	rs10788545	G	A	0.659552	45.3211
11	71146577	0.107086	0.00253853	1e-200	418691	ebi-a-GCST90025967	Vitamin D	rs909217	A	G	0.775645	1779.51
11	76469093	0.0236583	0.00280886	4.4e-17	418691	ebi-a-GCST90025967	Vitamin D	rs1149596	T	C	0.168702	70.9424
11	49413336	0.0108956	0.00237633	4.7e-06	418691	ebi-a-GCST90025967	Vitamin D	rs1851990	T	C	0.662905	21.0227
11	14784110	-0.0863155	0.00212919	1e-200	418691	ebi-a-GCST90025967	Vitamin D	rs11023332	C	G	0.419174	1643.42
11	14034028	-0.0693555	0.00485236	2.1e-45	418691	ebi-a-GCST90025967	Vitamin D	rs113137180	G	T	0.0494068	204.294
11	15209506	-0.020522	0.00292162	1.1e-12	418691	ebi-a-GCST90025967	Vitamin D	rs11023463	C	A	0.152334	49.3391
11	120114421	-0.0211125	0.00319539	5.2e-12	418691	ebi-a-GCST90025967	Vitamin D	rs2847500	A	G	0.123898	43.6547
11	116648917	0.0424896	0.00310438	3.1e-43	418691	ebi-a-GCST90025967	Vitamin D	rs964184	C	G	0.867956	187.333
11	14104256	-0.0156901	0.00286091	1.7e-07	418691	ebi-a-GCST90025967	Vitamin D	rs9299927	A	G	0.838851	30.0775
11	89969179	-0.0143674	0.00329637	4e-06	418691	ebi-a-GCST90025967	Vitamin D	rs78539082	C	A	0.11476	18.9969
11	66083782	0.0116504	0.00214508	1e-08	418691	ebi-a-GCST90025967	Vitamin D	rs3741368	A	G	0.45419	29.4981
12	38743508	0.0114871	0.00211107	6.9e-08	418691	ebi-a-GCST90025967	Vitamin D	rs6582630	A	G	0.543039	29.6084
12	21331549	-0.0199907	0.00298734	2.9e-11	418691	ebi-a-GCST90025967	Vitamin D	rs4149056	C	T	0.149159	44.7802
12	133094111	-0.0145438	0.00303034	2.1e-06	418691	ebi-a-GCST90025967	Vitamin D	rs74397112	T	C	0.14107	23.0341
12	58004563	0.0126352	0.00260493	7.3e-07	418691	ebi-a-GCST90025967	Vitamin D	rs7314872	G	C	0.221304	23.5272
12	123749735	-0.0333733	0.00609219	3e-08	418691	ebi-a-GCST90025967	Vitamin D	rs12146722	A	G	0.0310089	30.0089
12	111616207	0.0163655	0.00289592	4.7e-09	418691	ebi-a-GCST90025967	Vitamin D	rs916683	G	C	0.157553	31.9363
12	68661923	0.0103071	0.00213792	1.8e-06	418691	ebi-a-GCST90025967	Vitamin D	rs1026789	A	G	0.578599	23.2428
12	6709945	0.0127495	0.00246157	1.6e-06	418691	ebi-a-GCST90025967	Vitamin D	rs12816349	A	G	0.243412	26.8263
12	96375682	-0.0403649	0.00214644	4.5e-80	418691	ebi-a-GCST90025967	Vitamin D	rs10859995	C	T	0.581323	353.646
12	121431272	-0.0115483	0.00244526	1.2e-06	418691	ebi-a-GCST90025967	Vitamin D	rs2071190	A	T	0.251462	22.3041
13	55812855	-0.0121682	0.00232996	4e-07	418691	ebi-a-GCST90025967	Vitamin D	rs1370078	T	G	0.288328	27.2744
13	89818209	0.012465	0.00268648	2.9e-06	418691	ebi-a-GCST90025967	Vitamin D	rs9301542	G	A	0.808	21.5286
14	85987163	0.0103771	0.00211623	1.2e-06	418691	ebi-a-GCST90025967	Vitamin D	rs1955434	C	T	0.523852	24.045
14	50844256	-0.0331943	0.00576398	7e-09	418691	ebi-a-GCST90025967	Vitamin D	rs72677847	C	T	0.0355385	33.1651
14	104162263	-0.0132192	0.00230803	5.5e-09	418691	ebi-a-GCST90025967	Vitamin D	rs861544	A	G	0.682013	32.804
14	39556185	-0.0388281	0.00274364	9.8e-49	418691	ebi-a-GCST90025967	Vitamin D	rs8018720	C	G	0.811441	200.28
15	58683366	0.0254773	0.00217128	1e-32	418691	ebi-a-GCST90025967	Vitamin D	rs1532085	G	A	0.614769	137.681
15	64155519	-0.0150566	0.00283677	3e-08	418691	ebi-a-GCST90025967	Vitamin D	rs62023084	A	G	0.166301	28.1711
15	100216642	-0.0136049	0.00239162	2.1e-08	418691	ebi-a-GCST90025967	Vitamin D	rs34937961	T	C	0.265795	32.3598
15	75130573	0.00943332	0.00220049	3.1e-06	418691	ebi-a-GCST90025967	Vitamin D	rs2290572	G	A	0.626291	18.3776
15	65110362	-0.01057	0.00223648	2.6e-06	418691	ebi-a-GCST90025967	Vitamin D	rs56057073	C	G	0.364928	22.3367
15	58723675	-0.0344666	0.00257033	1.5e-42	418691	ebi-a-GCST90025967	Vitamin D	rs1800588	T	C	0.215345	179.812
15	88439774	0.0102966	0.00242186	3.5e-06	418691	ebi-a-GCST90025967	Vitamin D	rs10163131	T	C	0.744063	18.0754
16	70543379	0.0432782	0.0084092	2e-07	418691	ebi-a-GCST90025967	Vitamin D	rs117020450	A	G	0.016584	26.4867
16	68390697	-0.0210173	0.00452263	1.6e-06	418691	ebi-a-GCST90025967	Vitamin D	rs61733486	T	C	0.058434	21.5959
16	11904393	0.0153563	0.00304964	1.1e-06	418691	ebi-a-GCST90025967	Vitamin D	rs13330068	T	G	0.139557	25.3557
16	82033810	-0.0218616	0.00312122	6.7e-13	418691	ebi-a-GCST90025967	Vitamin D	rs11542462	A	G	0.134641	49.0585
16	30936081	-0.0138464	0.00251474	5.8e-08	418691	ebi-a-GCST90025967	Vitamin D	rs35675346	A	G	0.236139	30.317
16	57006590	0.0249057	0.00275918	1.7e-20	418691	ebi-a-GCST90025967	Vitamin D	rs7499892	T	C	0.178848	81.4773
16	51158710	0.0238396	0.00492395	2.5e-06	418691	ebi-a-GCST90025967	Vitamin D	rs10521222	T	C	0.0485463	23.4406
17	7559037	-0.0158412	0.00274727	3e-08	418691	ebi-a-GCST90025967	Vitamin D	rs55831773	T	C	0.195552	33.2485
17	73827205	0.0106688	0.00231455	9e-07	418691	ebi-a-GCST90025967	Vitamin D	rs1135688	C	T	0.310353	21.247
17	79220224	0.0101599	0.00216086	3.5e-06	418691	ebi-a-GCST90025967	Vitamin D	rs2725405	C	G	0.438544	22.1067
17	66430514	0.014615	0.00223936	3.9e-11	418691	ebi-a-GCST90025967	Vitamin D	rs2287301	A	G	0.334838	42.594
17	40571284	-0.0111993	0.00223422	1.8e-07	418691	ebi-a-GCST90025967	Vitamin D	rs8068844	C	T	0.338692	25.1263
18	47109955	-0.0609808	0.00940824	1.1e-10	418691	ebi-a-GCST90025967	Vitamin D	rs77960347	G	A	0.0129588	42.0115
18	47167214	-0.0157647	0.00275371	3.6e-09	418691	ebi-a-GCST90025967	Vitamin D	rs4939883	C	T	0.819625	32.7743
18	61383354	0.0179141	0.00287492	1.3e-09	418691	ebi-a-GCST90025967	Vitamin D	rs17071550	T	C	0.16334	38.8273
18	28917050	-0.0226869	0.00427779	1.1e-07	418691	ebi-a-GCST90025967	Vitamin D	rs16961673	G	A	0.0652968	28.1262
19	46345886	-0.00998134	0.00211349	2.8e-06	418691	ebi-a-GCST90025967	Vitamin D	rs16980051	C	T	0.512312	22.3037
19	11202306	0.0274371	0.00324484	1.2e-17	418691	ebi-a-GCST90025967	Vitamin D	rs6511720	T	G	0.120691	71.4972
19	54654903	0.0100064	0.00218777	1.2e-06	418691	ebi-a-GCST90025967	Vitamin D	rs12973609	A	G	0.367909	20.9195
19	48389363	0.0666455	0.00285108	1.3e-124	418691	ebi-a-GCST90025967	Vitamin D	rs296361	A	G	0.165273	546.414
19	11941256	-0.0126048	0.00218813	2.4e-09	418691	ebi-a-GCST90025967	Vitamin D	rs421355	G	A	0.378395	33.1837
19	36342212	-0.0133813	0.00241638	7.7e-09	418691	ebi-a-GCST90025967	Vitamin D	rs3814995	T	C	0.305061	30.6666
19	19388500	0.0395695	0.00405161	1e-23	418691	ebi-a-GCST90025967	Vitamin D	rs8107974	T	A	0.0757365	95.3816
19	51527364	0.0298855	0.00415763	6.1e-13	418691	ebi-a-GCST90025967	Vitamin D	rs1048328	A	G	0.0766298	51.6688
19	45422946	-0.0201421	0.00271256	7.8e-15	418691	ebi-a-GCST90025967	Vitamin D	rs4420638	G	A	0.186878	55.1378
20	52718555	0.0279258	0.00334148	1.1e-15	418691	ebi-a-GCST90025967	Vitamin D	rs8123293	G	A	0.112875	69.8445
20	39142516	-0.0403286	0.0059205	2.2e-12	418691	ebi-a-GCST90025967	Vitamin D	rs2207132	A	G	0.0330549	46.399
20	52742590	-0.0386994	0.00266077	1.2e-47	418691	ebi-a-GCST90025967	Vitamin D	rs17217119	G	A	0.19639	211.54
21	16339172	-0.0249021	0.00349623	8.2e-13	418691	ebi-a-GCST90025967	Vitamin D	rs2229742	C	G	0.102995	50.7307
22	31535872	0.0322573	0.0043479	9.4e-14	418691	ebi-a-GCST90025967	Vitamin D	rs2074735	C	G	0.0638787	55.0422
22	50859049	-0.0122045	0.00224853	8.3e-09	418691	ebi-a-GCST90025967	Vitamin D	rs9616997	C	T	0.328876	29.4606
22	41095958	0.00976976	0.00212674	3.1e-06	418691	ebi-a-GCST90025967	Vitamin D	rs133084	C	T	0.557514	21.1027
1	109514347	0.0304596	0.00620091	9e-07	64979	ukb-b-6888	Vitamin E	rs536912	A	C	0.736049	24.1285
1	169521853	-0.0516563	0.0105563	9.9e-07	64979	ukb-b-6888	Vitamin E	rs6033	G	A	0.072493	23.9451
7	37364666	-0.0266142	0.00552745	1.5e-06	64979	ukb-b-6888	Vitamin E	rs2723979	G	T	0.583758	23.183
7	9684248	-0.0430325	0.00922259	3.1e-06	64979	ukb-b-6888	Vitamin E	rs979218	C	A	0.098036	21.7711
9	37024435	-0.116527	0.024505	2e-06	64979	ukb-b-6888	Vitamin E	rs79966958	T	C	0.012689	22.6119
11	13249759	-0.0434479	0.00938496	3.7e-06	64979	ukb-b-6888	Vitamin E	rs12421920	G	A	0.093546	21.4322
13	97282672	-0.0479658	0.00957227	5.4e-07	64979	ukb-b-6888	Vitamin E	rs111306778	A	G	0.089621	25.1088
14	77596398	-0.0295098	0.0060211	9.5e-07	64979	ukb-b-6888	Vitamin E	rs4903544	T	C	0.30035	24.0201
15	92561644	0.0268951	0.00581803	3.8e-06	64979	ukb-b-6888	Vitamin E	rs12899673	A	G	0.333079	21.3692
17	14785162	-0.0741637	0.0153104	1.3e-06	64979	ukb-b-6888	Vitamin E	rs35218694	G	A	0.034459	23.4641
17	51353081	0.130015	0.0262064	7e-07	64979	ukb-b-6888	Vitamin E	rs71385328	G	A	0.011307	24.6131
22	44361713	0.0479017	0.00917775	1.8e-07	64979	ukb-b-6888	Vitamin E	rs12165526	A	T	0.100636	27.241
1	161472158	0.011014	0.00229634	1.1e-06	400792	ebi-a-GCST90025990	Calcium	rs10800309	G	A	0.68196	23.0047
1	117017718	0.012323	0.00256951	1.2e-06	400792	ebi-a-GCST90025990	Calcium	rs10924099	T	C	0.222312	23.0002
1	238690874	0.0150687	0.00315819	2.2e-06	400792	ebi-a-GCST90025990	Calcium	rs16837047	G	A	0.131961	22.7653
1	91533297	-0.0165235	0.00268627	5e-10	400792	ebi-a-GCST90025990	Calcium	rs165316	G	A	0.197328	37.8359
1	151009984	0.0396675	0.00395442	5.6e-24	400792	ebi-a-GCST90025990	Calcium	rs12070288	G	C	0.0808168	100.624
1	43448582	-0.024047	0.0021543	4.2e-31	400792	ebi-a-GCST90025990	Calcium	rs11210773	A	G	0.563152	124.597
1	68285045	0.032829	0.00379907	3.6e-18	400792	ebi-a-GCST90025990	Calcium	rs61770531	C	T	0.0866587	74.6723
1	53587289	0.0334082	0.00688978	2.1e-06	400792	ebi-a-GCST90025990	Calcium	rs116123167	A	T	0.0246697	23.5123
1	109818306	0.0168942	0.00257022	1.9e-12	400792	ebi-a-GCST90025990	Calcium	rs629301	T	G	0.778039	43.205
1	23810658	0.0171024	0.00231648	1.2e-13	400792	ebi-a-GCST90025990	Calcium	rs71514236	A	G	0.688052	54.5075
1	219676042	0.0120018	0.00217266	1.3e-08	400792	ebi-a-GCST90025990	Calcium	rs2791553	G	A	0.595574	30.5146
1	155178782	-0.0281476	0.0022122	2.4e-36	400792	ebi-a-GCST90025990	Calcium	rs760077	T	A	0.605686	161.895
1	178514622	-0.0155764	0.002243	1.6e-12	400792	ebi-a-GCST90025990	Calcium	rs12568310	T	C	0.348002	48.2253
1	66165836	-0.0129354	0.00276553	3.5e-06	400792	ebi-a-GCST90025990	Calcium	rs4394621	A	G	0.817558	21.8777
1	207235954	-0.0131006	0.00219269	4.5e-10	400792	ebi-a-GCST90025990	Calcium	rs2075863	A	G	0.405108	35.6966
1	116842126	0.0116495	0.00229323	6.2e-08	400792	ebi-a-GCST90025990	Calcium	rs7556531	T	G	0.681805	25.8059
1	51760147	0.109746	0.00694884	1.5e-57	400792	ebi-a-GCST90025990	Calcium	rs41287288	C	T	0.0245324	249.432
1	78623626	0.017671	0.00310051	2e-08	400792	ebi-a-GCST90025990	Calcium	rs17391694	T	C	0.137683	32.4829
1	156785771	0.0173469	0.00226533	3.1e-14	400792	ebi-a-GCST90025990	Calcium	rs7546838	G	A	0.645386	58.6381
1	1094979	0.0179889	0.00220593	4.5e-17	400792	ebi-a-GCST90025990	Calcium	rs7538773	A	G	0.61962	66.5005
1	220109827	-0.034305	0.00579	6.6e-09	400792	ebi-a-GCST90025990	Calcium	rs75834048	C	T	0.0351878	35.104
1	226919119	-0.0206199	0.00238064	4.4e-19	400792	ebi-a-GCST90025990	Calcium	rs10495249	G	A	0.2789	75.0213
1	112211951	0.0195474	0.00289023	1.6e-12	400792	ebi-a-GCST90025990	Calcium	rs72697808	A	G	0.163131	45.7417
1	198974904	0.0219452	0.00248413	1.5e-19	400792	ebi-a-GCST90025990	Calcium	rs10919615	T	C	0.755816	78.0422
1	217318030	0.0202772	0.00294934	1.8e-12	400792	ebi-a-GCST90025990	Calcium	rs1502359	G	A	0.845127	47.2678
1	217449961	0.0222484	0.00213921	1.2e-26	400792	ebi-a-GCST90025990	Calcium	rs6686670	A	G	0.473372	108.166
1	21786068	0.0247608	0.00213626	6.1e-23	400792	ebi-a-GCST90025990	Calcium	rs4654748	T	C	0.474921	134.345
1	196387741	0.01094	0.0023008	5e-07	400792	ebi-a-GCST90025990	Calcium	rs12069983	A	C	0.312122	22.6087
1	16582686	0.0172863	0.00241634	2.3e-13	400792	ebi-a-GCST90025990	Calcium	rs1008529	A	G	0.733752	51.1784
2	182653725	-0.0152522	0.00294651	2.7e-07	400792	ebi-a-GCST90025990	Calcium	rs7575118	C	T	0.844556	26.7946
2	211540507	-0.0122128	0.00235079	2.4e-08	400792	ebi-a-GCST90025990	Calcium	rs1047891	A	C	0.313233	26.9899
2	227198983	0.0110809	0.00214776	1.9e-07	400792	ebi-a-GCST90025990	Calcium	rs10194882	A	G	0.55235	26.6181
2	10033277	0.0203236	0.00221574	1.7e-19	400792	ebi-a-GCST90025990	Calcium	rs420122	G	A	0.366202	84.1323
2	44932888	-0.0497135	0.00898027	2e-09	400792	ebi-a-GCST90025990	Calcium	rs114033542	A	G	0.0143394	30.6456
2	133189239	-0.0160303	0.00263822	2.5e-09	400792	ebi-a-GCST90025990	Calcium	rs10188442	T	C	0.206485	36.9199
2	10161891	-0.0197934	0.00230032	4.1e-18	400792	ebi-a-GCST90025990	Calcium	rs4073398	T	C	0.313079	74.0395
2	25491016	-0.0122214	0.00213879	1.4e-08	400792	ebi-a-GCST90025990	Calcium	rs7586294	C	T	0.533679	32.6516
2	219445165	0.00981258	0.00215893	2.7e-06	400792	ebi-a-GCST90025990	Calcium	rs589967	C	T	0.572388	20.658
2	103171651	0.0139588	0.00305838	1.4e-06	400792	ebi-a-GCST90025990	Calcium	rs72995652	A	C	0.141601	20.8311
2	111988016	-0.0105991	0.002371	4.9e-06	400792	ebi-a-GCST90025990	Calcium	rs6749633	A	G	0.281474	19.9836
2	113956371	-0.0207349	0.002172	1.8e-22	400792	ebi-a-GCST90025990	Calcium	rs2276561	C	G	0.479216	91.1346
2	9007708	0.0778326	0.00713998	1.3e-28	400792	ebi-a-GCST90025990	Calcium	rs116769926	A	C	0.0229821	118.831
2	165528624	-0.0156993	0.00218534	4.7e-14	400792	ebi-a-GCST90025990	Calcium	rs1128249	T	G	0.392171	51.6085
2	61522047	0.0264976	0.0022098	3.7e-34	400792	ebi-a-GCST90025990	Calcium	rs35292974	C	T	0.380094	143.783
2	97423626	-0.0406531	0.00219201	1.4e-79	400792	ebi-a-GCST90025990	Calcium	rs968470	C	T	0.391828	343.955
2	27730940	-0.0506985	0.00220606	9.59e-122	400792	ebi-a-GCST90025990	Calcium	rs1260326	C	T	0.598463	528.147
2	54617544	0.0155428	0.00347396	4.5e-06	400792	ebi-a-GCST90025990	Calcium	rs35821147	G	A	0.105822	20.0174
2	191343763	0.0158636	0.00215016	1.5e-13	400792	ebi-a-GCST90025990	Calcium	rs12613807	C	T	0.445127	54.4328
2	37232014	-0.0129806	0.00214717	1.5e-10	400792	ebi-a-GCST90025990	Calcium	rs2247935	G	A	0.546783	36.5473
2	69679500	0.0144456	0.00217394	5.8e-12	400792	ebi-a-GCST90025990	Calcium	rs10221903	G	A	0.593736	44.1545
2	45922031	-0.0106153	0.00229302	2.1e-06	400792	ebi-a-GCST90025990	Calcium	rs542413	A	G	0.681429	21.4313
2	213723345	0.0202704	0.00336599	5.6e-10	400792	ebi-a-GCST90025990	Calcium	rs62188040	A	C	0.11339	36.2659
2	234273242	-0.0422157	0.00218537	9.5e-86	400792	ebi-a-GCST90025990	Calcium	rs838705	A	G	0.606457	373.162
2	242287487	-0.0183817	0.00232018	3.1e-16	400792	ebi-a-GCST90025990	Calcium	rs12619647	G	T	0.321665	62.7664
3	56849749	-0.0192191	0.00217447	1.4e-18	400792	ebi-a-GCST90025990	Calcium	rs1354034	C	T	0.600157	78.1193
3	122646734	0.0173914	0.00350584	1.2e-07	400792	ebi-a-GCST90025990	Calcium	rs2276775	T	C	0.104469	24.6084
3	136272805	0.0220002	0.00224748	1.6e-23	400792	ebi-a-GCST90025990	Calcium	rs7612160	A	C	0.341505	95.821
3	98536571	0.00954732	0.00214642	4.3e-06	400792	ebi-a-GCST90025990	Calcium	rs1440150	C	T	0.447806	19.7848
3	186338382	0.0355864	0.0022435	7.5e-60	400792	ebi-a-GCST90025990	Calcium	rs4918	C	G	0.640937	251.602
3	156798775	0.0194628	0.00218042	3e-19	400792	ebi-a-GCST90025990	Calcium	rs900400	C	T	0.399525	79.6763
3	33457493	0.0193656	0.00332985	2.3e-09	400792	ebi-a-GCST90025990	Calcium	rs11928797	A	C	0.116113	33.823
3	4652778	0.0178443	0.00306372	1.6e-08	400792	ebi-a-GCST90025990	Calcium	rs73104468	G	T	0.141123	33.9234
3	12393125	-0.0355864	0.00336805	3.5e-27	400792	ebi-a-GCST90025990	Calcium	rs1801282	G	C	0.114767	111.637
3	121904211	0.0557572	0.00294786	1.8e-83	400792	ebi-a-GCST90025990	Calcium	rs7628990	T	G	0.154715	357.756
3	156538738	-0.0113198	0.00215813	7.1e-09	400792	ebi-a-GCST90025990	Calcium	rs9837271	T	C	0.577	27.5119
3	186684460	-0.0262027	0.00347787	2.1e-13	400792	ebi-a-GCST90025990	Calcium	rs17774982	C	T	0.104849	56.7629
3	101060716	0.01047	0.0021931	1.8e-06	400792	ebi-a-GCST90025990	Calcium	rs6441598	G	T	0.398948	22.7916
3	120151248	0.0323205	0.00721755	2e-06	400792	ebi-a-GCST90025990	Calcium	rs113195351	T	C	0.0223408	20.0528
3	122003757	0.188773	0.00317041	1e-200	400792	ebi-a-GCST90025990	Calcium	rs1801725	T	G	0.130648	3545.26
3	52467263	-0.0138191	0.00213638	9.2e-12	400792	ebi-a-GCST90025990	Calcium	rs648514	A	G	0.466081	41.8409
3	120604116	0.0509262	0.00685934	1.1e-13	400792	ebi-a-GCST90025990	Calcium	rs116538984	A	G	0.0247156	55.121
3	107201576	0.0470488	0.004021	4.8e-32	400792	ebi-a-GCST90025990	Calcium	rs1568422	T	C	0.0760548	136.908
3	172311712	0.0136475	0.00236088	3.2e-09	400792	ebi-a-GCST90025990	Calcium	rs234051	G	A	0.715922	33.4162
4	6735418	-0.018717	0.00353868	4.6e-08	400792	ebi-a-GCST90025990	Calcium	rs76553165	T	G	0.10226	27.9762
4	56448235	-0.0119193	0.00224807	1e-07	400792	ebi-a-GCST90025990	Calcium	rs10866425	T	C	0.357432	28.1113
4	115381412	-0.0120957	0.00217321	8.3e-09	400792	ebi-a-GCST90025990	Calcium	rs12508248	G	T	0.585517	30.9783
4	3478323	0.0303235	0.00217981	4.4e-44	400792	ebi-a-GCST90025990	Calcium	rs2699426	C	T	0.421806	193.518
4	75971997	-0.0237158	0.00393003	1.8e-09	400792	ebi-a-GCST90025990	Calcium	rs10012438	G	A	0.0806658	36.4152
4	106394926	0.0207435	0.00379323	3.4e-09	400792	ebi-a-GCST90025990	Calcium	rs17035642	A	G	0.0874523	29.9051
4	26152727	0.0478143	0.00865757	7.8e-09	400792	ebi-a-GCST90025990	Calcium	rs77849807	G	A	0.0156338	30.5016
4	27033427	0.0143742	0.00233215	2.8e-10	400792	ebi-a-GCST90025990	Calcium	rs2075096	T	C	0.694659	37.9886
4	53879085	0.0132545	0.00221868	2.7e-09	400792	ebi-a-GCST90025990	Calcium	rs4864709	C	T	0.370378	35.6892
4	100239319	0.0372191	0.00688256	8.6e-09	400792	ebi-a-GCST90025990	Calcium	rs1229984	C	T	0.970232	29.2436
4	74539183	-0.030852	0.00680112	2e-06	400792	ebi-a-GCST90025990	Calcium	rs72649167	A	G	0.0255081	20.5781
4	169370190	0.0122553	0.0027664	4.5e-06	400792	ebi-a-GCST90025990	Calcium	rs17612547	C	T	0.183545	19.6253
4	170955013	0.0249722	0.00448699	6e-08	400792	ebi-a-GCST90025990	Calcium	rs62344676	G	C	0.0606207	30.9744
4	86844835	0.0110695	0.00241963	3.1e-06	400792	ebi-a-GCST90025990	Calcium	rs6824722	G	A	0.266978	20.9294
4	40565426	-0.0421757	0.00286295	2.8e-52	400792	ebi-a-GCST90025990	Calcium	rs6841258	T	C	0.167622	217.018
4	26172450	0.0244452	0.00499506	2.4e-07	400792	ebi-a-GCST90025990	Calcium	rs111739466	A	G	0.048392	23.95
4	103188709	-0.0619499	0.00413004	3e-52	400792	ebi-a-GCST90025990	Calcium	rs13107325	T	C	0.0749088	224.994
4	38533692	0.01418	0.00222554	3.2e-10	400792	ebi-a-GCST90025990	Calcium	rs7688952	A	C	0.362049	40.5958
4	85475077	-0.00997121	0.00219004	2.8e-06	400792	ebi-a-GCST90025990	Calcium	rs12642236	T	C	0.397566	20.7296
4	157720124	-0.0110104	0.00228375	8.2e-07	400792	ebi-a-GCST90025990	Calcium	rs4691380	T	C	0.325424	23.2438
5	90410424	0.0110393	0.00223897	1.5e-06	400792	ebi-a-GCST90025990	Calcium	rs7707023	C	T	0.643451	24.31
5	127548955	0.0119196	0.00244712	3.6e-07	400792	ebi-a-GCST90025990	Calcium	rs36694	A	C	0.741717	23.7253
5	131116899	0.015578	0.00271903	2.9e-09	400792	ebi-a-GCST90025990	Calcium	rs4705835	C	T	0.807017	32.8242
5	72376072	0.0194899	0.00229266	5.7e-20	400792	ebi-a-GCST90025990	Calcium	rs6884621	A	G	0.321645	72.2668
5	435021	-0.0123188	0.00267305	3e-07	400792	ebi-a-GCST90025990	Calcium	rs1058337	G	T	0.204195	21.2384
5	14738965	-0.0376044	0.00607986	8.5e-10	400792	ebi-a-GCST90025990	Calcium	rs111686785	G	A	0.0321321	38.2551
5	148308260	0.0104055	0.00222252	3e-06	400792	ebi-a-GCST90025990	Calcium	rs6881051	A	G	0.366276	21.9196
5	174039803	0.0128374	0.00259137	7.1e-08	400792	ebi-a-GCST90025990	Calcium	rs11746292	G	T	0.219728	24.5411
5	118691737	-0.0144629	0.00266343	1.3e-08	400792	ebi-a-GCST90025990	Calcium	rs3797340	G	C	0.204058	29.4868
5	75996909	-0.0280912	0.0052194	2.6e-08	400792	ebi-a-GCST90025990	Calcium	rs34592828	A	G	0.0446633	28.9667
5	14711275	0.0175441	0.00357983	3.3e-07	400792	ebi-a-GCST90025990	Calcium	rs3045	C	T	0.0999786	24.018
5	53300662	0.0130629	0.00246651	5.4e-08	400792	ebi-a-GCST90025990	Calcium	rs4311394	G	A	0.252693	28.0487
5	74576285	0.0134101	0.00217756	2.1e-09	400792	ebi-a-GCST90025990	Calcium	rs7722186	A	G	0.410984	37.9247
5	176798040	0.0186073	0.00229034	9.3e-17	400792	ebi-a-GCST90025990	Calcium	rs56235845	G	T	0.331466	66.0033
5	133897439	-0.0238802	0.00238968	5e-24	400792	ebi-a-GCST90025990	Calcium	rs35096828	C	T	0.278729	99.8609
5	58340271	0.00992296	0.0021586	3.1e-06	400792	ebi-a-GCST90025990	Calcium	rs2968012	A	C	0.557968	21.1318
6	26582035	0.0309277	0.00709526	4.2e-06	400792	ebi-a-GCST90025990	Calcium	rs13198716	T	C	0.108706	19.0002
6	130328399	-0.0169054	0.00218611	2.7e-15	400792	ebi-a-GCST90025990	Calcium	rs13203469	A	C	0.599212	59.8006
6	134517687	-0.0290903	0.00219175	7e-43	400792	ebi-a-GCST90025990	Calcium	rs12212449	T	C	0.60602	176.162
6	44078830	-0.0147914	0.00249474	1.5e-09	400792	ebi-a-GCST90025990	Calcium	rs55772024	A	G	0.244354	35.1534
6	7211818	-0.0109195	0.00217792	4e-07	400792	ebi-a-GCST90025990	Calcium	rs1334576	A	G	0.422152	25.1374
6	10876036	-0.0108072	0.00224866	5e-07	400792	ebi-a-GCST90025990	Calcium	rs2076258	T	C	0.361344	23.0982
6	20657865	0.0107204	0.0023157	9.5e-07	400792	ebi-a-GCST90025990	Calcium	rs4712524	G	A	0.311619	21.4317
6	33630624	0.0110543	0.00217401	1.2e-07	400792	ebi-a-GCST90025990	Calcium	rs2296339	T	C	0.504698	25.8546
6	34165721	0.0464174	0.00281723	8.4e-62	400792	ebi-a-GCST90025990	Calcium	rs7742369	G	A	0.175284	271.466
6	125330921	-0.0218998	0.0023186	3e-23	400792	ebi-a-GCST90025990	Calcium	rs9321013	A	G	0.309987	89.2129
6	137268106	-0.0166167	0.00214392	1.9e-15	400792	ebi-a-GCST90025990	Calcium	rs7743308	T	C	0.490157	60.0719
6	101296389	0.0117158	0.00215077	2.3e-07	400792	ebi-a-GCST90025990	Calcium	rs9390698	A	G	0.465388	29.6726
6	32021130	-0.0316631	0.00529948	1.2e-09	400792	ebi-a-GCST90025990	Calcium	rs11969759	T	C	0.0589799	35.6976
6	116244114	-0.0141692	0.00218357	1.5e-11	400792	ebi-a-GCST90025990	Calcium	rs195521	C	T	0.404021	42.1071
6	16769728	-0.0114862	0.00222219	9.3e-07	400792	ebi-a-GCST90025990	Calcium	rs568690	A	G	0.630855	26.7171
6	74463894	-0.0404906	0.0021428	8e-81	400792	ebi-a-GCST90025990	Calcium	rs6909201	G	A	0.516583	357.062
6	160769423	-0.0114788	0.0021559	1.8e-08	400792	ebi-a-GCST90025990	Calcium	rs555754	A	G	0.467994	28.3488
6	139335595	0.0129424	0.00265349	3.8e-07	400792	ebi-a-GCST90025990	Calcium	rs62441844	T	C	0.205253	23.79
6	50857995	-0.0111178	0.00237749	1e-06	400792	ebi-a-GCST90025990	Calcium	rs9473932	A	G	0.283738	21.8675
7	106836242	-0.0203101	0.00259526	1.2e-14	400792	ebi-a-GCST90025990	Calcium	rs3801964	C	T	0.228568	61.2437
7	151415041	0.018613	0.00235942	2.8e-16	400792	ebi-a-GCST90025990	Calcium	rs10224002	G	A	0.288854	62.2331
7	16773714	-0.0333162	0.00646411	7.6e-08	400792	ebi-a-GCST90025990	Calcium	rs79274199	G	C	0.0282713	26.5639
7	143092269	0.0412127	0.00501636	2.8e-17	400792	ebi-a-GCST90025990	Calcium	rs34372369	A	G	0.0501355	67.4969
7	150500356	-0.0152767	0.00226912	6.4e-12	400792	ebi-a-GCST90025990	Calcium	rs741068	C	T	0.653117	45.3256
7	92244422	-0.0190297	0.00249859	1e-15	400792	ebi-a-GCST90025990	Calcium	rs42039	T	C	0.243848	58.006
7	127015083	0.0403907	0.00739997	2.7e-08	400792	ebi-a-GCST90025990	Calcium	rs62621812	A	G	0.0216893	29.7921
7	65425894	-0.0299062	0.00215521	5.2e-46	400792	ebi-a-GCST90025990	Calcium	rs9530	G	A	0.550328	192.549
7	1270699	0.0124604	0.00266036	1.3e-06	400792	ebi-a-GCST90025990	Calcium	rs6950388	A	G	0.795952	21.9372
7	123408499	0.0217236	0.0039628	3.1e-08	400792	ebi-a-GCST90025990	Calcium	rs79512403	G	T	0.0795207	30.0509
7	25997536	0.0112212	0.00217946	1.2e-06	400792	ebi-a-GCST90025990	Calcium	rs4719841	G	A	0.406391	26.5082
7	81359051	0.0237558	0.00434633	1.1e-08	400792	ebi-a-GCST90025990	Calcium	rs5745687	T	C	0.0657312	29.874
7	77552127	0.021748	0.00218182	7.4e-24	400792	ebi-a-GCST90025990	Calcium	rs848486	A	G	0.577636	99.3573
7	16043334	-0.0205259	0.00259421	9.5e-15	400792	ebi-a-GCST90025990	Calcium	rs800708	G	T	0.782177	62.6027
8	23377604	0.0278578	0.00329167	5.6e-18	400792	ebi-a-GCST90025990	Calcium	rs36104352	C	A	0.120396	71.6242
8	103945599	-0.02393	0.00539838	3.6e-06	400792	ebi-a-GCST90025990	Calcium	rs605422	A	C	0.0410647	19.6498
8	126479362	-0.0123184	0.00214665	1.5e-09	400792	ebi-a-GCST90025990	Calcium	rs6982502	T	C	0.519581	32.9295
8	101750325	0.018734	0.00313627	1.7e-10	400792	ebi-a-GCST90025990	Calcium	rs3132874	A	C	0.135233	35.6807
8	9183596	0.0665323	0.00395705	2.5e-65	400792	ebi-a-GCST90025990	Calcium	rs4841132	G	A	0.908772	282.697
8	106581528	-0.0210724	0.00236788	2.4e-20	400792	ebi-a-GCST90025990	Calcium	rs6993770	T	A	0.287056	79.1968
8	21845428	-0.0152715	0.00218431	5.1e-13	400792	ebi-a-GCST90025990	Calcium	rs2306645	C	T	0.548841	48.8803
8	95960511	-0.010866	0.00214457	1.8e-07	400792	ebi-a-GCST90025990	Calcium	rs896854	C	T	0.511634	25.6719
8	63949912	-0.0165637	0.00221168	1.7e-13	400792	ebi-a-GCST90025990	Calcium	rs3780126	A	G	0.37575	56.0879
8	38272582	0.0211154	0.00255168	3.4e-17	400792	ebi-a-GCST90025990	Calcium	rs4647903	A	C	0.228223	68.4771
8	23757657	-0.0106466	0.00219161	2.8e-06	400792	ebi-a-GCST90025990	Calcium	rs1705690	T	C	0.395062	23.599
8	8287646	-0.021405	0.00334857	1.1e-10	400792	ebi-a-GCST90025990	Calcium	rs4840342	C	G	0.119685	40.8612
8	143844819	0.0142398	0.00218609	4.6e-11	400792	ebi-a-GCST90025990	Calcium	rs7005613	T	C	0.401081	42.4298
8	87573120	0.012946	0.00261743	1.1e-07	400792	ebi-a-GCST90025990	Calcium	rs1044730	T	C	0.212818	24.4636
8	21903134	0.0120569	0.00220779	2.6e-08	400792	ebi-a-GCST90025990	Calcium	rs3176290	A	G	0.504407	29.8232
8	72412151	0.0151184	0.00246701	1.2e-09	400792	ebi-a-GCST90025990	Calcium	rs62508470	T	C	0.252442	37.5551
8	145006790	0.0152338	0.00223429	1.7e-11	400792	ebi-a-GCST90025990	Calcium	rs10866916	C	T	0.390456	46.4875
9	136898627	0.0123547	0.00242269	6.6e-08	400792	ebi-a-GCST90025990	Calcium	rs433402	G	A	0.267451	26.0056
9	79212932	-0.0113017	0.00215804	3.6e-07	400792	ebi-a-GCST90025990	Calcium	rs871737	C	A	0.438504	27.4263
9	112207427	-0.0412516	0.00883821	1.9e-06	400792	ebi-a-GCST90025990	Calcium	rs45581632	T	A	0.0170248	21.7847
9	97522915	-0.0601254	0.00453117	5.1e-42	400792	ebi-a-GCST90025990	Calcium	rs12341814	A	G	0.0600317	176.074
9	96906751	0.0184585	0.00219571	2e-17	400792	ebi-a-GCST90025990	Calcium	rs10993068	T	C	0.390746	70.6711
9	71514547	0.0248197	0.00244325	3.7e-25	400792	ebi-a-GCST90025990	Calcium	rs883951	G	A	0.26051	103.194
9	22043926	-0.012467	0.00217309	2.3e-09	400792	ebi-a-GCST90025990	Calcium	rs1412829	G	A	0.421904	32.913
9	129287564	0.0332694	0.00254478	5.2e-39	400792	ebi-a-GCST90025990	Calcium	rs35714990	T	C	0.230099	170.918
9	80454629	-0.0328583	0.00257484	1.5e-39	400792	ebi-a-GCST90025990	Calcium	rs1887772	A	C	0.777969	162.85
9	86617265	-0.0115527	0.00246983	2.2e-07	400792	ebi-a-GCST90025990	Calcium	rs1982151	G	A	0.740354	21.8792
9	911958	-0.0207064	0.00259277	3.5e-16	400792	ebi-a-GCST90025990	Calcium	rs10816035	G	C	0.780821	63.7794
9	1490689	-0.0189842	0.0035331	5.1e-08	400792	ebi-a-GCST90025990	Calcium	rs77556451	G	T	0.102502	28.8717
9	140358581	0.0307642	0.00424694	1e-12	400792	ebi-a-GCST90025990	Calcium	rs4962237	T	C	0.0745166	52.4732
9	114900718	-0.0126919	0.00258317	3.6e-07	400792	ebi-a-GCST90025990	Calcium	rs67118370	A	G	0.220537	24.1405
9	4763176	0.0108557	0.00214894	3.1e-07	400792	ebi-a-GCST90025990	Calcium	rs385893	C	T	0.522858	25.5191
9	132554105	-0.0117243	0.00247305	1.6e-06	400792	ebi-a-GCST90025990	Calcium	rs13285323	A	G	0.250252	22.4754
9	27620833	0.0118535	0.00234268	1.8e-07	400792	ebi-a-GCST90025990	Calcium	rs10968013	C	G	0.298039	25.6015
9	77499796	-0.0341426	0.00386675	4.6e-20	400792	ebi-a-GCST90025990	Calcium	rs11144134	C	T	0.084003	77.965
10	9328651	0.0688329	0.00370609	1.4e-79	400792	ebi-a-GCST90025990	Calcium	rs10491003	T	C	0.0918836	344.952
10	65483262	0.0236568	0.00282225	4.1e-17	400792	ebi-a-GCST90025990	Calcium	rs1262217	A	G	0.825555	70.2619
10	101792441	-0.0102404	0.00218458	3.9e-06	400792	ebi-a-GCST90025990	Calcium	rs4919418	C	A	0.397611	21.9734
10	104650251	0.0166044	0.00261968	2.1e-10	400792	ebi-a-GCST90025990	Calcium	rs7085854	C	T	0.2129	40.1743
10	8120143	-0.0317758	0.00310946	4.1e-25	400792	ebi-a-GCST90025990	Calcium	rs477461	G	A	0.138544	104.429
10	96039597	-0.018681	0.00217679	4.8e-17	400792	ebi-a-GCST90025990	Calcium	rs2274224	C	G	0.432802	73.6489
10	100189252	-0.0260471	0.00374819	1.4e-12	400792	ebi-a-GCST90025990	Calcium	rs1061134	A	G	0.0933029	48.2919
10	52127483	0.010252	0.00222578	4.8e-06	400792	ebi-a-GCST90025990	Calcium	rs2060560	T	C	0.364789	21.2154
10	9230514	-0.0425698	0.0037644	1.5e-31	400792	ebi-a-GCST90025990	Calcium	rs7094402	G	A	0.088597	127.882
10	50508228	-0.0264955	0.00292714	5.1e-20	400792	ebi-a-GCST90025990	Calcium	rs7900404	A	G	0.159071	81.9325
10	94409800	-0.0153235	0.00216472	7.6e-13	400792	ebi-a-GCST90025990	Calcium	rs6583833	T	C	0.509653	50.1085
10	22497710	0.0192432	0.00249174	2.1e-14	400792	ebi-a-GCST90025990	Calcium	rs2479114	T	C	0.243499	59.6414
10	52874761	-0.0175671	0.0030668	2e-08	400792	ebi-a-GCST90025990	Calcium	rs9414820	C	A	0.858461	32.8117
10	65172328	-0.0144864	0.00214665	3.7e-12	400792	ebi-a-GCST90025990	Calcium	rs10761756	T	C	0.473543	45.5405
10	115832408	-0.0209217	0.00246789	1.3e-18	400792	ebi-a-GCST90025990	Calcium	rs1034258	G	A	0.252321	71.8689
10	81010850	0.0210931	0.0022422	1.4e-20	400792	ebi-a-GCST90025990	Calcium	rs1250600	G	T	0.645343	88.4975
10	126485684	-0.016751	0.00251241	2e-11	400792	ebi-a-GCST90025990	Calcium	rs2930796	G	A	0.238136	44.4528
10	120977763	-0.0137147	0.00214096	1.6e-10	400792	ebi-a-GCST90025990	Calcium	rs10886424	A	G	0.507404	41.035
11	13514417	0.0312105	0.0022178	3.2e-45	400792	ebi-a-GCST90025990	Calcium	rs694	T	C	0.623822	198.041
11	47431966	-0.0208604	0.00230642	4.2e-21	400792	ebi-a-GCST90025990	Calcium	rs755555	T	C	0.31928	81.8027
11	102017853	0.0123217	0.00224713	1.1e-07	400792	ebi-a-GCST90025990	Calcium	rs4754834	T	G	0.650754	30.0666
11	61571382	-0.013609	0.00231689	7.1e-10	400792	ebi-a-GCST90025990	Calcium	rs174549	A	G	0.308906	34.5017
11	35198032	-0.0138464	0.00238102	5.6e-10	400792	ebi-a-GCST90025990	Calcium	rs4756195	G	A	0.706841	33.8179
11	119043745	-0.0200566	0.00257532	8.6e-15	400792	ebi-a-GCST90025990	Calcium	rs561830	T	C	0.240571	60.6528
11	126587812	0.0177656	0.00288245	1e-09	400792	ebi-a-GCST90025990	Calcium	rs3909725	A	G	0.834502	37.987
11	33757770	0.0120381	0.00245403	3.1e-06	400792	ebi-a-GCST90025990	Calcium	rs2273121	A	G	0.256163	24.0633
11	34621004	0.0126203	0.0021421	5.4e-09	400792	ebi-a-GCST90025990	Calcium	rs1024276	A	G	0.479533	34.7103
11	10357572	0.00958436	0.00214533	2.6e-06	400792	ebi-a-GCST90025990	Calcium	rs2923089	T	C	0.473025	19.9589
11	68612927	0.0187151	0.0021518	1.5e-18	400792	ebi-a-GCST90025990	Calcium	rs2060982	A	G	0.546009	75.6449
11	126226775	-0.0625475	0.00410344	6.5e-55	400792	ebi-a-GCST90025990	Calcium	rs73632737	C	G	0.0733602	232.339
11	120165942	-0.0174035	0.00356308	1.3e-06	400792	ebi-a-GCST90025990	Calcium	rs11217801	G	A	0.100501	23.8573
11	87908346	-0.0207046	0.00233584	1.2e-19	400792	ebi-a-GCST90025990	Calcium	rs302647	G	C	0.303066	78.5681
11	71752160	-0.0135782	0.00215857	1.2e-10	400792	ebi-a-GCST90025990	Calcium	rs7115200	G	T	0.438943	39.5686
11	69306579	0.0107107	0.00214352	3.6e-07	400792	ebi-a-GCST90025990	Calcium	rs4980661	A	G	0.528295	24.9678
11	10665235	-0.0113267	0.00236401	1.5e-06	400792	ebi-a-GCST90025990	Calcium	rs11042906	T	C	0.28739	22.9566
11	2958818	-0.0267611	0.00235547	4.5e-31	400792	ebi-a-GCST90025990	Calcium	rs2583435	C	T	0.291761	129.078
11	30760335	0.00959721	0.00214648	1.9e-06	400792	ebi-a-GCST90025990	Calcium	rs3925584	C	T	0.454894	19.991
12	90187856	-0.0179695	0.00238395	1.9e-13	400792	ebi-a-GCST90025990	Calcium	rs4842502	A	G	0.721656	56.8168
12	54758960	0.0109886	0.00214726	1.6e-06	400792	ebi-a-GCST90025990	Calcium	rs10876556	A	G	0.533164	26.1887
12	66358347	0.0117553	0.0021445	5.2e-08	400792	ebi-a-GCST90025990	Calcium	rs1042725	T	C	0.494143	30.0479
12	25409069	-0.0256004	0.00415211	1.7e-10	400792	ebi-a-GCST90025990	Calcium	rs74758151	G	A	0.0718895	38.015
12	123519112	-0.109364	0.00705011	4.7e-54	400792	ebi-a-GCST90025990	Calcium	rs17884869	A	G	0.0246719	240.633
12	123575884	0.0408127	0.00729209	1.7e-08	400792	ebi-a-GCST90025990	Calcium	rs61955225	C	A	0.0220339	31.3246
12	4006794	0.0957688	0.00885262	5e-28	400792	ebi-a-GCST90025990	Calcium	rs117213754	A	G	0.0148597	117.032
12	122617989	0.0100537	0.00219837	6.1e-07	400792	ebi-a-GCST90025990	Calcium	rs7978353	G	A	0.40163	20.9146
12	12209203	-0.025779	0.00381666	2.8e-12	400792	ebi-a-GCST90025990	Calcium	rs117113238	A	G	0.0865358	45.6209
12	49087656	-0.0279585	0.00230707	1.9e-35	400792	ebi-a-GCST90025990	Calcium	rs3013	C	G	0.32264	146.861
12	110950376	0.0152102	0.00219821	7.1e-13	400792	ebi-a-GCST90025990	Calcium	rs4766497	C	T	0.611858	47.8774
12	4041768	0.025168	0.00440798	4e-09	400792	ebi-a-GCST90025990	Calcium	rs74058603	G	T	0.0633548	32.6
12	105445798	-0.0105671	0.00216569	1e-06	400792	ebi-a-GCST90025990	Calcium	rs61938827	A	C	0.465583	23.8077
12	47182531	0.0247272	0.00425553	3.1e-09	400792	ebi-a-GCST90025990	Calcium	rs76191003	T	C	0.0678612	33.763
12	57975155	-0.0171276	0.00239833	1.7e-12	400792	ebi-a-GCST90025990	Calcium	rs775246	C	A	0.282676	51.0005
12	95879734	0.0201094	0.00433636	7.6e-07	400792	ebi-a-GCST90025990	Calcium	rs2305293	T	C	0.0672034	21.5053
13	42548979	-0.0347899	0.00298907	3.8e-31	400792	ebi-a-GCST90025990	Calcium	rs7328352	G	A	0.151568	135.467
13	110509345	-0.0189059	0.00238889	5.4e-16	400792	ebi-a-GCST90025990	Calcium	rs1041637	T	G	0.71963	62.6327
13	31019580	-0.0172137	0.00241374	1.4e-12	400792	ebi-a-GCST90025990	Calcium	rs73167313	T	C	0.274622	50.8588
13	110833702	0.0105735	0.0022457	2.6e-06	400792	ebi-a-GCST90025990	Calcium	rs16975492	T	C	0.364146	22.1683
13	20270158	-0.0189121	0.00303856	3.4e-10	400792	ebi-a-GCST90025990	Calcium	rs1023230	T	C	0.854062	38.7385
13	50237255	-0.0425727	0.00732088	1.8e-09	400792	ebi-a-GCST90025990	Calcium	rs34505073	A	G	0.0220221	33.817
14	70131634	0.0159326	0.00349351	4.1e-06	400792	ebi-a-GCST90025990	Calcium	rs1275745	G	C	0.105231	20.7993
14	94844947	0.132356	0.00775195	4.2e-66	400792	ebi-a-GCST90025990	Calcium	rs28929474	T	C	0.0197071	291.517
14	105974781	-0.0184737	0.00250063	1e-13	400792	ebi-a-GCST90025990	Calcium	rs10151805	C	T	0.24434	54.5768
14	64604595	0.0284183	0.00468035	1.6e-10	400792	ebi-a-GCST90025990	Calcium	rs12881815	A	G	0.0576813	36.8671
14	94847262	0.052327	0.00510909	4.4e-25	400792	ebi-a-GCST90025990	Calcium	rs17580	A	T	0.048217	104.897
14	50982983	0.0173324	0.00305636	1e-08	400792	ebi-a-GCST90025990	Calcium	rs13379416	T	C	0.144303	32.1594
14	60611648	-0.0182294	0.00315622	6.6e-09	400792	ebi-a-GCST90025990	Calcium	rs399535	T	C	0.137073	33.3587
14	35343629	-0.0111355	0.00246352	1.9e-06	400792	ebi-a-GCST90025990	Calcium	rs2145031	C	A	0.269984	20.4318
14	69314059	-0.0112204	0.00227254	1.6e-06	400792	ebi-a-GCST90025990	Calcium	rs434943	A	G	0.336777	24.3777
14	90859248	-0.0283674	0.00348362	1.3e-16	400792	ebi-a-GCST90025990	Calcium	rs7156256	A	C	0.893944	66.3096
14	21859536	0.0302043	0.00382663	4.6e-15	400792	ebi-a-GCST90025990	Calcium	rs3762159	C	T	0.8813	62.3022
14	93407062	-0.0154506	0.00221924	2.9e-12	400792	ebi-a-GCST90025990	Calcium	rs1043542	G	A	0.611138	48.4709
15	40328665	-0.0136488	0.00238546	5.7e-09	400792	ebi-a-GCST90025990	Calcium	rs8208	A	G	0.710068	32.7374
15	43820717	0.0921357	0.00680865	1.2e-42	400792	ebi-a-GCST90025990	Calcium	rs55707100	T	C	0.0256629	183.119
15	51519276	-0.020424	0.00224648	1.2e-20	400792	ebi-a-GCST90025990	Calcium	rs4775935	G	T	0.648728	82.6562
15	31681962	0.0113823	0.00223589	1.1e-07	400792	ebi-a-GCST90025990	Calcium	rs11639133	G	T	0.641086	25.9154
15	60883281	0.0152143	0.00220142	4.5e-12	400792	ebi-a-GCST90025990	Calcium	rs339969	A	C	0.613972	47.7636
15	96666466	-0.0152597	0.00227674	2e-11	400792	ebi-a-GCST90025990	Calcium	rs11629846	G	A	0.331221	44.9225
15	69600659	-0.023809	0.00221666	4.4e-27	400792	ebi-a-GCST90025990	Calcium	rs2415037	A	G	0.370557	115.367
15	75129594	0.0110352	0.00218275	2.6e-07	400792	ebi-a-GCST90025990	Calcium	rs2290573	A	G	0.555442	25.5594
16	89689786	0.0220195	0.00278915	4e-16	400792	ebi-a-GCST90025990	Calcium	rs62068713	T	C	0.18059	62.3261
16	72108093	0.0161592	0.00292558	3.1e-08	400792	ebi-a-GCST90025990	Calcium	rs2000999	A	G	0.172316	30.5081
16	83988886	-0.0114394	0.00215014	6.1e-08	400792	ebi-a-GCST90025990	Calcium	rs2255437	G	A	0.527018	28.3056
16	54463713	-0.0187657	0.00235577	1.1e-16	400792	ebi-a-GCST90025990	Calcium	rs9302659	G	A	0.294941	63.4545
16	73048916	0.0197121	0.00265208	6.6e-14	400792	ebi-a-GCST90025990	Calcium	rs62053234	T	G	0.205537	55.2448
16	11046826	-0.0105594	0.00218881	4.7e-06	400792	ebi-a-GCST90025990	Calcium	rs12443971	G	A	0.398183	23.2735
16	54575956	0.0143041	0.00230497	3.6e-11	400792	ebi-a-GCST90025990	Calcium	rs7203972	A	C	0.682191	38.5114
16	1843066	-0.0124286	0.00235398	9.5e-08	400792	ebi-a-GCST90025990	Calcium	rs186939	C	G	0.70626	27.8765
16	1374818	-0.0131591	0.00236592	2.8e-08	400792	ebi-a-GCST90025990	Calcium	rs8063	G	A	0.696667	30.9351
16	16259596	0.0484496	0.00676768	2.5e-12	400792	ebi-a-GCST90025990	Calcium	rs41278174	A	G	0.0268638	51.2507
16	88516940	-0.0300075	0.00216859	7e-46	400792	ebi-a-GCST90025990	Calcium	rs904800	G	A	0.424103	191.471
17	7750232	0.0151189	0.00278739	1e-08	400792	ebi-a-GCST90025990	Calcium	rs11078709	C	T	0.187834	29.4201
17	67081278	-0.0969045	0.00734996	4.3e-41	400792	ebi-a-GCST90025990	Calcium	rs77542162	G	A	0.0226623	173.827
17	66456481	0.0143342	0.00214082	1.2e-11	400792	ebi-a-GCST90025990	Calcium	rs2909210	T	G	0.48686	44.8317
17	17603317	-0.0137624	0.00214096	9.6e-11	400792	ebi-a-GCST90025990	Calcium	rs12940014	C	T	0.523877	41.3209
17	37461643	0.0262891	0.00246175	2.2e-27	400792	ebi-a-GCST90025990	Calcium	rs10491129	G	T	0.253977	114.041
17	41346283	0.0121579	0.00232413	5.3e-08	400792	ebi-a-GCST90025990	Calcium	rs4793217	A	G	0.319988	27.365
17	6589883	0.015341	0.00277391	3.3e-08	400792	ebi-a-GCST90025990	Calcium	rs218690	C	T	0.182422	30.5859
17	59489893	-0.0244752	0.00264941	4e-21	400792	ebi-a-GCST90025990	Calcium	rs9907379	C	T	0.785261	85.3401
17	53361838	-0.0114266	0.00214252	1.3e-08	400792	ebi-a-GCST90025990	Calcium	rs1477141	G	T	0.4934	28.4435
17	43192821	0.0101238	0.00217373	2.7e-06	400792	ebi-a-GCST90025990	Calcium	rs713101	G	A	0.560679	21.6908
17	42193185	-0.0169609	0.00264402	5.3e-11	400792	ebi-a-GCST90025990	Calcium	rs228769	C	G	0.793881	41.1498
17	6683878	-0.0283396	0.00447278	1.1e-10	400792	ebi-a-GCST90025990	Calcium	rs1509123	T	C	0.0623386	40.145
17	1618363	0.0528937	0.0027492	1.8e-85	400792	ebi-a-GCST90025990	Calcium	rs11078597	C	T	0.186207	370.164
17	1968983	-0.0157776	0.00247294	6.5e-11	400792	ebi-a-GCST90025990	Calcium	rs2232486	C	T	0.744395	40.7056
17	47824937	-0.0198555	0.00284217	1.3e-12	400792	ebi-a-GCST90025990	Calcium	rs59917700	T	C	0.171483	48.8046
18	60194893	0.0168859	0.00237741	2.3e-12	400792	ebi-a-GCST90025990	Calcium	rs28444870	T	G	0.284901	50.4474
18	57167882	0.0129329	0.00216448	4.4e-09	400792	ebi-a-GCST90025990	Calcium	rs685791	T	G	0.566509	35.7013
19	35556659	0.0764711	0.00430701	1.1e-74	400792	ebi-a-GCST90025990	Calcium	rs1672991	G	A	0.930301	315.24
19	30366802	-0.0104574	0.00219571	4.3e-06	400792	ebi-a-GCST90025990	Calcium	rs34722	A	C	0.609555	22.6828
19	35329919	-0.0264398	0.00554554	1.6e-06	400792	ebi-a-GCST90025990	Calcium	rs17704752	C	T	0.0405218	22.7315
19	52187802	0.020596	0.00278059	1.5e-13	400792	ebi-a-GCST90025990	Calcium	rs1868940	A	C	0.181411	54.8644
19	19789528	0.028098	0.00399048	2e-12	400792	ebi-a-GCST90025990	Calcium	rs2304130	G	A	0.0829315	49.5792
19	38996871	-0.073431	0.00837022	8.5e-20	400792	ebi-a-GCST90025990	Calcium	rs73030989	T	C	0.0209296	76.9634
19	2160529	0.0228324	0.003238	4.7e-13	400792	ebi-a-GCST90025990	Calcium	rs3803915	A	C	0.125606	49.722
19	3114864	-0.0436455	0.00276532	1.1e-57	400792	ebi-a-GCST90025990	Calcium	rs3746069	T	C	0.190703	249.108
19	14172779	0.0137196	0.00270797	3.1e-07	400792	ebi-a-GCST90025990	Calcium	rs35385804	T	C	0.203316	25.6681
19	50038017	-0.0299707	0.00246762	5.1e-34	400792	ebi-a-GCST90025990	Calcium	rs10419198	T	C	0.252177	147.515
19	2936535	0.0314245	0.00493733	4.3e-11	400792	ebi-a-GCST90025990	Calcium	rs35699176	A	G	0.0524955	40.509
19	18285944	0.014988	0.00245937	6.3e-10	400792	ebi-a-GCST90025990	Calcium	rs11554159	A	G	0.267572	37.1397
20	5547384	0.0533554	0.00669608	1.4e-15	400792	ebi-a-GCST90025990	Calcium	rs73078112	T	C	0.0267043	63.4913
20	1923734	-0.0111322	0.00227426	1.1e-06	400792	ebi-a-GCST90025990	Calcium	rs6136489	G	T	0.333479	23.9597
20	39411149	-0.0359523	0.00315222	2.3e-30	400792	ebi-a-GCST90025990	Calcium	rs761566	T	G	0.86664	130.083
20	62594831	0.0139114	0.00293293	1.2e-06	400792	ebi-a-GCST90025990	Calcium	rs41278228	A	G	0.169654	22.4977
20	52742590	-0.0573841	0.00270149	1.9e-105	400792	ebi-a-GCST90025990	Calcium	rs17217119	G	A	0.19623	451.206
20	52718555	0.0240288	0.00338855	1.1e-13	400792	ebi-a-GCST90025990	Calcium	rs8123293	G	A	0.112947	50.2846
20	39794489	0.0140926	0.00215601	3e-12	400792	ebi-a-GCST90025990	Calcium	rs6124323	A	G	0.47747	42.7248
20	42579051	0.0111619	0.00242176	9.2e-07	400792	ebi-a-GCST90025990	Calcium	rs4812772	C	T	0.730994	21.2429
21	36392564	-0.0254714	0.00476947	8.5e-08	400792	ebi-a-GCST90025990	Calcium	rs71329093	G	A	0.0538039	28.521
21	35894128	-0.0160582	0.00223394	8.1e-14	400792	ebi-a-GCST90025990	Calcium	rs6517237	C	T	0.361927	51.6713
21	37848334	-0.0111576	0.00215381	6e-08	400792	ebi-a-GCST90025990	Calcium	rs170183	A	G	0.535894	26.8365
22	30752696	0.014041	0.00217589	8.9e-11	400792	ebi-a-GCST90025990	Calcium	rs5994293	T	G	0.43738	41.641
22	41166135	0.0121765	0.00226825	3.5e-08	400792	ebi-a-GCST90025990	Calcium	rs11806	G	A	0.338922	28.8179
22	43096507	0.016012	0.00264134	3.1e-10	400792	ebi-a-GCST90025990	Calcium	rs6002910	T	C	0.209538	36.7487
22	24995668	0.0189695	0.00224549	1.1e-17	400792	ebi-a-GCST90025990	Calcium	rs2006092	G	A	0.355631	71.3655
1	117854279	-0.037713	0.0082347	4.7e-06	64979	ukb-b-20447	Iron	rs17257441	T	C	0.126337	20.9739
2	158307375	0.0302901	0.00594077	3.4e-07	64979	ukb-b-20447	Iron	rs155599	C	T	0.705232	25.9962
3	108562548	0.151269	0.0327424	3.8e-06	64979	ukb-b-20447	Iron	rs115064104	T	C	0.007444	21.3438
4	106218428	-0.0254293	0.00548898	3.6e-06	64979	ukb-b-20447	Iron	rs2647238	C	T	0.587057	21.4624
5	107434101	0.0591791	0.0122191	1.3e-06	64979	ukb-b-20447	Iron	rs148244439	T	C	0.05238	23.4559
7	44769013	-0.0300914	0.00573687	1.6e-07	64979	ukb-b-20447	Iron	rs799443	A	T	0.669263	27.5124
7	1892529	0.0325776	0.00689983	2.3e-06	64979	ukb-b-20447	Iron	rs56256289	T	C	0.187345	22.2923
7	1424928	0.0261434	0.00555803	2.6e-06	64979	ukb-b-20447	Iron	rs6463742	C	T	0.483906	22.1246
8	87664244	0.0265312	0.00562917	2.4e-06	64979	ukb-b-20447	Iron	rs9297943	G	T	0.64236	22.2136
10	128317498	-0.0252135	0.00545817	3.8e-06	64979	ukb-b-20447	Iron	rs1370102	A	C	0.430564	21.3386
11	90693179	0.0593252	0.0120713	8.9e-07	64979	ukb-b-20447	Iron	rs118189684	C	T	0.055045	24.1526
11	107791031	0.0553606	0.0117311	2.4e-06	64979	ukb-b-20447	Iron	rs114738685	T	C	0.056454	22.2699
20	46633015	-0.0946561	0.0204154	3.5e-06	64979	ukb-b-20447	Iron	rs116863411	T	A	0.018475	21.4968
22	31847323	0.170181	0.0336231	4.2e-07	64979	ukb-b-20447	Iron	rs150479966	C	G	0.007717	25.6177
2	154568757	-0.129	0.028	4.94e-06	2603	ieu-a-1079	Zinc	rs10931753	C	G	NA	21.2176
4	5930033	0.218	0.047	3e-06	2603	ieu-a-1079	Zinc	rs4333127	A	G	NA	21.5055
7	15630871	-0.192	0.039	6.9e-07	2603	ieu-a-1079	Zinc	rs11763353	G	A	NA	24.2274
8	86268313	-0.178	0.026	6.4e-12	2603	ieu-a-1079	Zinc	rs1532423	G	A	NA	46.8518
11	80928809	0.325	0.065	6.73e-07	2603	ieu-a-1079	Zinc	rs11232535	C	T	NA	24.9904
14	65473196	-0.14	0.026	1.37e-07	2603	ieu-a-1079	Zinc	rs7148590	A	G	NA	28.9829
14	86817096	-0.209	0.045	3.3e-06	2603	ieu-a-1079	Zinc	rs10484100	G	A	NA	21.5626
15	75334184	-0.287	0.033	1.55e-18	2603	ieu-a-1079	Zinc	rs2120019	C	T	NA	75.6082
1	202542202	0.673	0.132	3.16e-07	2603	ieu-a-1077	Selenium	rs4950779	C	T	NA	25.9846
4	63796543	-0.144	0.029	4.42e-07	2603	ieu-a-1077	Selenium	rs10023369	A	G	NA	24.6469
5	78411324	0.265	0.037	7.17e-13	2603	ieu-a-1077	Selenium	rs7700970	T	C	NA	51.2769
8	26910716	0.153	0.032	1.68e-06	2603	ieu-a-1077	Selenium	rs11779526	T	A	NA	22.8516
15	63571121	0.158	0.034	4e-06	2603	ieu-a-1077	Selenium	rs7163368	C	T	NA	21.5869
17	59538794	-0.146	0.031	1.82e-06	2603	ieu-a-1077	Selenium	rs3785832	C	T	NA	22.1725
1	151344741	0.313	0.034	2.63e-20	2603	ieu-a-1073	Copper	rs2769264	G	T	NA	84.7157
1	3691528	0.198	0.032	5.03e-10	2603	ieu-a-1073	Copper	rs1175550	G	A	NA	38.2704
4	113948790	-0.164	0.034	1.13e-06	2603	ieu-a-1073	Copper	rs10014072	G	A	NA	23.2575
5	84583769	-0.159	0.034	2.5e-06	2603	ieu-a-1073	Copper	rs12153606	T	G	NA	21.861
6	66929048	-0.129	0.028	4.08e-06	2603	ieu-a-1073	Copper	rs3857536	T	C	NA	21.2176
12	76064528	1.262	0.27	2.86e-06	2603	ieu-a-1073	Copper	rs12582659	C	T	NA	21.8386
1	208139949	0.0269243	0.00561835	1.6e-06	64979	ukb-b-7372	Magnesium	rs2745938	T	G	0.647485	22.9649
2	104993244	0.117547	0.0250756	2.8e-06	64979	ukb-b-7372	Magnesium	rs116740989	A	C	0.012118	21.9742
4	79596378	-0.145164	0.0274331	1.2e-07	64979	ukb-b-7372	Magnesium	rs114575778	A	G	0.010278	28.0002
4	88358683	0.162252	0.0352098	4.1e-06	64979	ukb-b-7372	Magnesium	rs140205161	G	A	0.007247	21.2347
5	179052804	-0.0666131	0.014422	3.9e-06	64979	ukb-b-7372	Magnesium	rs116028267	G	C	0.037774	21.3335
5	79242663	0.0302082	0.00623112	1.2e-06	64979	ukb-b-7372	Magnesium	rs4535437	G	A	0.245133	23.5023
6	46322293	0.0957603	0.0208955	4.6e-06	64979	ukb-b-7372	Magnesium	rs114989460	C	T	0.018108	21.0019
7	153872931	-0.0703248	0.0153669	4.7e-06	64979	ukb-b-7372	Magnesium	rs144862520	T	C	0.041085	20.9429
8	136152474	0.114984	0.0227843	4.5e-07	64979	ukb-b-7372	Magnesium	rs77126457	A	G	0.01442	25.4681
9	110307810	-0.101588	0.0221236	4.4e-06	64979	ukb-b-7372	Magnesium	rs76330086	T	C	0.014805	21.0847
9	137753121	-0.120695	0.025269	1.8e-06	64979	ukb-b-7372	Magnesium	rs7022555	T	C	0.011648	22.8137
10	30048948	0.0256696	0.00536614	1.7e-06	64979	ukb-b-7372	Magnesium	rs1247081	T	G	0.507657	22.8827
11	90779474	0.063628	0.0138895	4.6e-06	64979	ukb-b-7372	Magnesium	rs116979507	T	C	0.038674	20.9854
11	118572267	0.0275402	0.00538992	3.2e-07	64979	ukb-b-7372	Magnesium	rs573905	G	A	0.547365	26.1074
12	28448965	0.128307	0.0276315	3.4e-06	64979	ukb-b-7372	Magnesium	rs147150587	A	G	0.01026	21.5618
13	100899519	0.0362754	0.00792269	4.7e-06	64979	ukb-b-7372	Magnesium	rs7339029	T	G	0.134142	20.9639
16	70945259	-0.16778	0.0329752	3.6e-07	64979	ukb-b-7372	Magnesium	rs146963873	A	T	0.007919	25.888
18	70714102	-0.0303381	0.00654176	3.5e-06	64979	ukb-b-7372	Magnesium	rs1559583	C	T	0.784627	21.5071
20	38900761	-0.0292815	0.00587917	6.3e-07	64979	ukb-b-7372	Magnesium	rs111419911	G	A	0.309961	24.8055
1	208139949	0.0261087	0.00566968	4.1e-06	64979	ukb-b-17881	Potassium	rs2745938	T	G	0.647485	21.2054
3	115406478	-0.0265481	0.00551354	1.5e-06	64979	ukb-b-17881	Potassium	rs3772928	C	T	0.575413	23.1846
5	154885392	-0.114807	0.0248968	4e-06	64979	ukb-b-17881	Potassium	rs114300683	A	G	0.011896	21.2639
5	107434101	0.0566213	0.0122646	3.9e-06	64979	ukb-b-17881	Potassium	rs148244439	T	C	0.05238	21.3131
5	34461430	-0.0828746	0.0172848	1.6e-06	64979	ukb-b-17881	Potassium	rs145857065	C	T	0.029938	22.9883
8	136152474	0.105123	0.0229918	4.8e-06	64979	ukb-b-17881	Potassium	rs77126457	A	G	0.01442	20.9046
8	9139385	0.0291435	0.00612595	2e-06	64979	ukb-b-17881	Potassium	rs35579431	T	C	0.265517	22.6324
9	20241351	-0.0510548	0.0111197	4.4e-06	64979	ukb-b-17881	Potassium	rs7040926	C	T	0.065112	21.0805
10	22286351	0.0278001	0.00591821	2.6e-06	64979	ukb-b-17881	Potassium	rs10764330	G	A	0.699138	22.0651
10	2601269	0.072528	0.0149208	1.2e-06	64979	ukb-b-17881	Potassium	rs12412051	C	G	0.034366	23.6276
10	61280467	0.0277716	0.00550061	4.4e-07	64979	ukb-b-17881	Potassium	rs1360913	T	A	0.576754	25.4902
11	103993635	-0.0282084	0.00592974	2e-06	64979	ukb-b-17881	Potassium	rs361294	C	A	0.691303	22.6297
11	14154711	-0.0380825	0.00775317	9e-07	64979	ukb-b-17881	Potassium	rs7479680	C	A	0.144251	24.126
12	101439551	0.0284413	0.00615091	3.8e-06	64979	ukb-b-17881	Potassium	rs12296227	T	G	0.267093	21.3803
14	73222641	0.0438189	0.00954414	4.4e-06	64979	ukb-b-17881	Potassium	rs77824658	G	A	0.089995	21.0786
16	70945259	-0.153494	0.0332741	4e-06	64979	ukb-b-17881	Potassium	rs146963873	A	T	0.007919	21.2796
