# Supplementary material for: Fresh Genetic Insights Into Micronutrients Influences on Restless Legs Syndrome Risk
Source: Food Sci Nutr. 2025 Aug 30;13(9):e70568. doi: 10.1002/fsn3.70568 (PMC12398416; doi:10.1002/fsn3.70568)
Supplement: Supplementary file 2 — Table S2: fsn370568‐sup‐0002‐TableS2.xlsx. [file FSN3-13-e70568-s001.xlsx]

## Sheet: Sheet1
Supplementary Table 2. Inverse-variance-weighted (IVW) Mendelian randomisation estimates for the associations between circulating micronutrients and restless legs syndrome, with Benjamini–Hochberg FDR adjustment and the outlier-corrected folate result included
Id.exposure	Trait exposure	outcome	method	nsnp	b	se	pval	FDR	Note
ukb-b-17406	Retinol	Restless legs syndrome	IVW	9	-0.773342	0.327618	0.0182505	0.273758
ukb-b-7372	Magnesium	Restless legs syndrome	IVW	16	-0.480031	0.239052	0.0446365	0.334774
ukb-b-17881	Potassium	Restless legs syndrome	IVW	14	0.501736	0.389014	0.197134	0.633347
ukb-b-6888	Vitamin E	Restless legs syndrome	IVW	12	0.295147	0.219934	0.179602	0.633347
ukb-b-16202	Carotene	Restless legs syndrome	IVW	15	-0.335011	0.267901	0.211116	0.633347
ebi-a-GCST90025990	Calcium	Restless legs syndrome	IVW	308	-0.090379	0.079353	0.254724	0.636811
ukb-b-20447	Iron	Restless legs syndrome	IVW	12	0.224292	0.250943	0.371431	0.785799
ieu-a-1077	Selenium	Restless legs syndrome	IVW	5	-0.0374862	0.0655396	0.567348	0.785799
ieu-a-1073	Copper	Restless legs syndrome	IVW	6	-0.0225651	0.0403765	0.576252	0.785799
ukb-b-7864	Vitamin B6	Restless legs syndrome	IVW	17	0.171413	0.279371	0.539503	0.785799
ukb-b-19390	Vitamin C	Restless legs syndrome	IVW	10	-0.163247	0.286281	0.56852	0.785799
ukb-b-11349	Folate	Restless legs syndrome	IVW	13	0.107573	0.249425	0.666261	0.832826
ukb-b-11349	Folate	Restless legs syndrome	IVW	11	0.38858	0.15098	0.010061	0.148	Remove outliers
ieu-a-1079	Zinc	Restless legs syndrome	IVW	7	0.0246027	0.083728	0.768879	0.887169
ebi-a-GCST90025967	Vitamin D	Restless legs syndrome	IVW	147	-0.019433	0.126673	0.878074	0.940794
ukb-b-19524	Vitamin B12	Restless legs syndrome	IVW	7	0.0118298	0.345733	0.972705	0.972705
