# Supplementary material for: Fresh Genetic Insights Into Micronutrients Influences on Restless Legs Syndrome Risk
Source: Food Sci Nutr. 2025 Aug 30;13(9):e70568. doi: 10.1002/fsn3.70568 (PMC12398416; doi:10.1002/fsn3.70568)
Supplement: Supplementary file 3 — Table S3: fsn370568‐sup‐0003‐TableS3.xlsx. [file FSN3-13-e70568-s007.xlsx]

## Sheet: Supplementary Table 3
Supplementary Table 3. Outlier information of exposure studies
id.exposure	Trait exposure	Outlier SNP
ukb-b-16202	Carotene	rs6596473
ukb-b-16202	Carotene	rs6660246
ukb-b-7864	Vitamin B6	rs12412051
ukb-b-7864	Vitamin B6	rs361294
ukb-b-11349	Folate	rs79748722
ukb-b-11349	Folate	rs76630415
ebi-a-GCST90025967	Vitamin D	rs1105434
ebi-a-GCST90025967	Vitamin D	rs1135688
ebi-a-GCST90025967	Vitamin D	rs11542462
ebi-a-GCST90025967	Vitamin D	rs12973609
ebi-a-GCST90025967	Vitamin D	rs1370078
ebi-a-GCST90025967	Vitamin D	rs2275545
ebi-a-GCST90025967	Vitamin D	rs2285942
ebi-a-GCST90025967	Vitamin D	rs2642442
ebi-a-GCST90025967	Vitamin D	rs4149056
ebi-a-GCST90025967	Vitamin D	rs7652808
ebi-a-GCST90025967	Vitamin D	rs7826952
ebi-a-GCST90025967	Vitamin D	rs78510485
ebi-a-GCST90025967	Vitamin D	rs11744075
ebi-a-GCST90025967	Vitamin D	rs4694424
ebi-a-GCST90025967	Vitamin D	rs916683
ebi-a-GCST90025990	Calcium	rs1023230
ebi-a-GCST90025990	Calcium	rs1043542
ebi-a-GCST90025990	Calcium	rs1058337
ebi-a-GCST90025990	Calcium	rs12613807
ebi-a-GCST90025990	Calcium	rs17217119
ebi-a-GCST90025990	Calcium	rs17580
ebi-a-GCST90025990	Calcium	rs17704752
ebi-a-GCST90025990	Calcium	rs2255437
ebi-a-GCST90025990	Calcium	rs228769
ebi-a-GCST90025990	Calcium	rs2699426
ebi-a-GCST90025990	Calcium	rs2968012
ebi-a-GCST90025990	Calcium	rs3045
ebi-a-GCST90025990	Calcium	rs3925584
ebi-a-GCST90025990	Calcium	rs41278228
ebi-a-GCST90025990	Calcium	rs4705835
ebi-a-GCST90025990	Calcium	rs4712524
ebi-a-GCST90025990	Calcium	rs4841132
ebi-a-GCST90025990	Calcium	rs4864709
ebi-a-GCST90025990	Calcium	rs4918
ebi-a-GCST90025990	Calcium	rs555754
ebi-a-GCST90025990	Calcium	rs62621812
ebi-a-GCST90025990	Calcium	rs6950388
ebi-a-GCST90025990	Calcium	rs71514236
ebi-a-GCST90025990	Calcium	rs7575118
ebi-a-GCST90025990	Calcium	rs760077
ebi-a-GCST90025990	Calcium	rs7742369
ebi-a-GCST90025990	Calcium	rs9302659
ukb-b-20447	Iron	rs2647238
ieu-a-1079	Zinc	rs7148590
ukb-b-17881	Potassium	rs12412051
ukb-b-17881	Potassium	rs2745938
ukb-b-17881	Potassium	rs361294
