# Supplementary material for: Fresh Genetic Insights Into Micronutrients Influences on Restless Legs Syndrome Risk
Source: Food Sci Nutr. 2025 Aug 30;13(9):e70568. doi: 10.1002/fsn3.70568 (PMC12398416; doi:10.1002/fsn3.70568)
Supplement: Supplementary file 4 — Table S4: fsn370568‐sup‐0004‐TableS4.xlsx. [file FSN3-13-e70568-s003.xlsx]

## Sheet: pres_results micronutrients and
Supplementary table 4. Mendelian Randomization Radial Analysis of Micronutrient Levels and Risk of Restless Legs Syndrome After Outlier Removal
Id.exposure	Trait exposure	outcome	method	nsnp	b	se	pval
ebi-a-GCST90025990	Calcium	Restless legs syndrome	IVW	281	-0.0209553	0.0651864	0.747856
ebi-a-GCST90025990	Calcium	Restless legs syndrome	Weighted median	281	0.114898	0.150681	0.445747
ebi-a-GCST90025990	Calcium	Restless legs syndrome	MR Egger	281	0.0496249	0.130426	0.703876
ebi-a-GCST90025990	Calcium	Restless legs syndrome	IVW radial	281	-0.0209553	0.0651864	0.747857
ebi-a-GCST90025990	Calcium	Restless legs syndrome	Robust adjusted profile score (RAPS)	281	-0.0166628	0.0792132	0.833391
ukb-b-20447	Iron	Restless legs syndrome	IVW	11	-0.00688367	0.127965	0.9571
ukb-b-20447	Iron	Restless legs syndrome	Weighted median	11	0.0130131	0.365251	0.971579
ukb-b-20447	Iron	Restless legs syndrome	MR Egger	11	0.143038	0.925038	0.880526
ukb-b-20447	Iron	Restless legs syndrome	IVW radial	11	-0.0068837	0.127965	0.957099
ukb-b-20447	Iron	Restless legs syndrome	Robust adjusted profile score (RAPS)	11	-0.00693597	0.306419	0.981941
ieu-a-1079	Zinc	Restless legs syndrome	IVW	6	-0.0301291	0.0621907	0.628058
ieu-a-1079	Zinc	Restless legs syndrome	Weighted median	6	-0.00375913	0.0747402	0.959887
ieu-a-1079	Zinc	Restless legs syndrome	MR Egger	6	0.250578	0.284774	0.428593
ieu-a-1079	Zinc	Restless legs syndrome	IVW radial	6	-0.0301353	0.0621921	0.627994
ieu-a-1079	Zinc	Restless legs syndrome	Robust adjusted profile score (RAPS)	6	-0.0259596	0.0679682	0.702508
ieu-a-1077	Selenium	Restless legs syndrome	IVW	5	-0.0374862	0.0655396	0.567348
ieu-a-1077	Selenium	Restless legs syndrome	Weighted median	5	-0.00164282	0.0726967	0.981971
ieu-a-1077	Selenium	Restless legs syndrome	MR Egger	5	0.19293	0.115297	0.192857
ieu-a-1077	Selenium	Restless legs syndrome	IVW radial	5	-0.0376805	0.0655479	0.56539
ieu-a-1077	Selenium	Restless legs syndrome	Robust adjusted profile score (RAPS)	5	-0.0272991	0.0655584	0.677111
ieu-a-1073	Copper	Restless legs syndrome	IVW	6	-0.0225651	0.0403765	0.576252
ieu-a-1073	Copper	Restless legs syndrome	Weighted median	6	-0.0187966	0.0691062	0.785626
ieu-a-1073	Copper	Restless legs syndrome	MR Egger	6	-0.0147418	0.0990036	0.888837
ieu-a-1073	Copper	Restless legs syndrome	IVW radial	6	-0.0225929	0.040385	0.575862
ieu-a-1073	Copper	Restless legs syndrome	Robust adjusted profile score (RAPS)	6	-0.0228917	0.056346	0.684544
ukb-b-7372	Magnesium	Restless legs syndrome	IVW	16	-0.480031	0.239052	0.0446365
ukb-b-7372	Magnesium	Restless legs syndrome	Weighted median	16	-0.592275	0.343521	0.0846846
ukb-b-7372	Magnesium	Restless legs syndrome	MR Egger	16	-0.456767	0.491632	0.36859
ukb-b-7372	Magnesium	Restless legs syndrome	IVW radial	16	-0.479534	0.239151	0.0449469
ukb-b-7372	Magnesium	Restless legs syndrome	Robust adjusted profile score (RAPS)	16	-0.511542	0.273643	0.0615707
ukb-b-17881	Potassium	Restless legs syndrome	IVW	11	0.27159	0.251202	0.279627
ukb-b-17881	Potassium	Restless legs syndrome	Weighted median	11	0.0994403	0.384192	0.795767
ukb-b-17881	Potassium	Restless legs syndrome	MR Egger	11	-0.767904	0.768943	0.344056
ukb-b-17881	Potassium	Restless legs syndrome	IVW radial	11	0.271475	0.251204	0.279833
ukb-b-17881	Potassium	Restless legs syndrome	Robust adjusted profile score (RAPS)	11	0.268425	0.312691	0.390653
ukb-b-11349	Folate	Restless legs syndrome	IVW	11	0.38858	0.15098	0.010061
ukb-b-11349	Folate	Restless legs syndrome	Weighted median	11	0.133595	0.365139	0.714459
ukb-b-11349	Folate	Restless legs syndrome	MR Egger	11	0.293822	0.67553	0.673842
ukb-b-11349	Folate	Restless legs syndrome	IVW radial	11	0.38844	0.150925	0.0100608
ukb-b-11349	Folate	Restless legs syndrome	Robust adjusted profile score (RAPS)	11	0.393435	0.302231	0.192994
ukb-b-7864	Vitamin B6	Restless legs syndrome	IVW	15	-0.21207	0.115874	0.0672237
ukb-b-7864	Vitamin B6	Restless legs syndrome	Weighted median	15	-0.162811	0.323583	0.614858
ukb-b-7864	Vitamin B6	Restless legs syndrome	MR Egger	15	0.0400673	0.56211	0.94426
ukb-b-7864	Vitamin B6	Restless legs syndrome	IVW radial	15	-0.212096	0.115871	0.0671838
ukb-b-7864	Vitamin B6	Restless legs syndrome	Robust adjusted profile score (RAPS)	15	-0.214075	0.256347	0.403663
ukb-b-19524	Vitamin B12	Restless legs syndrome	IVW	7	0.0118298	0.345733	0.972705
ukb-b-19524	Vitamin B12	Restless legs syndrome	Weighted median	7	0.257059	0.441445	0.560356
ukb-b-19524	Vitamin B12	Restless legs syndrome	MR Egger	7	0.13233	1.05297	0.904887
ukb-b-19524	Vitamin B12	Restless legs syndrome	IVW radial	7	0.01183	0.345733	0.972704
ukb-b-19524	Vitamin B12	Restless legs syndrome	Robust adjusted profile score (RAPS)	7	0.099903	0.374181	0.789476
ukb-b-19390	Vitamin C	Restless legs syndrome	IVW	10	-0.163247	0.286281	0.56852
ukb-b-19390	Vitamin C	Restless legs syndrome	Weighted median	10	-0.469021	0.398122	0.238763
ukb-b-19390	Vitamin C	Restless legs syndrome	MR Egger	10	-0.886689	0.80331	0.301774
ukb-b-19390	Vitamin C	Restless legs syndrome	IVW radial	10	-0.163238	0.286283	0.568543
ukb-b-19390	Vitamin C	Restless legs syndrome	Robust adjusted profile score (RAPS)	10	-0.209284	0.319322	0.512209
ebi-a-GCST90025967	Vitamin D	Restless legs syndrome	IVW	132	0.0659192	0.112981	0.559587
ebi-a-GCST90025967	Vitamin D	Restless legs syndrome	Weighted median	132	0.417215	0.225541	0.0643362
ebi-a-GCST90025967	Vitamin D	Restless legs syndrome	MR Egger	132	0.393207	0.20493	0.05721
ebi-a-GCST90025967	Vitamin D	Restless legs syndrome	IVW radial	132	0.0659186	0.112981	0.559591
ebi-a-GCST90025967	Vitamin D	Restless legs syndrome	Robust adjusted profile score (RAPS)	132	0.0976155	0.125958	0.438349
ukb-b-6888	Vitamin E	Restless legs syndrome	IVW	12	0.295147	0.219934	0.179602
ukb-b-6888	Vitamin E	Restless legs syndrome	Weighted median	12	0.552098	0.341938	0.106394
ukb-b-6888	Vitamin E	Restless legs syndrome	MR Egger	12	0.900947	0.620766	0.177321
ukb-b-6888	Vitamin E	Restless legs syndrome	IVW radial	12	0.295106	0.219953	0.179699
ukb-b-6888	Vitamin E	Restless legs syndrome	Robust adjusted profile score (RAPS)	12	0.331344	0.271738	0.22271
ukb-b-17406	Retinol	Restless legs syndrome	IVW	9	-0.773342	0.327618	0.0182505
ukb-b-17406	Retinol	Restless legs syndrome	Weighted median	9	-1.09321	0.444682	0.0139552
ukb-b-17406	Retinol	Restless legs syndrome	MR Egger	9	-1.21606	0.904563	0.220764
ukb-b-17406	Retinol	Restless legs syndrome	IVW radial	9	-0.772157	0.328194	0.0186353
ukb-b-17406	Retinol	Restless legs syndrome	Robust adjusted profile score (RAPS)	9	-0.847467	0.355328	0.0170779
ukb-b-16202	Carotene	Restless legs syndrome	IVW	13	-0.335728	0.17989	0.0620004
ukb-b-16202	Carotene	Restless legs syndrome	Weighted median	13	-0.0603246	0.363298	0.86812
ukb-b-16202	Carotene	Restless legs syndrome	MR Egger	13	-0.52521	0.562594	0.370575
ukb-b-16202	Carotene	Restless legs syndrome	IVW radial	13	-0.335929	0.179898	0.0618552
ukb-b-16202	Carotene	Restless legs syndrome	Robust adjusted profile score (RAPS)	13	-0.34209	0.288576	0.235842
