# Supplementary material for: Fresh Genetic Insights Into Micronutrients Influences on Restless Legs Syndrome Risk
Source: Food Sci Nutr. 2025 Aug 30;13(9):e70568. doi: 10.1002/fsn3.70568 (PMC12398416; doi:10.1002/fsn3.70568)
Supplement: Supplementary file 5 — Table S5: fsn370568‐sup‐0005‐TableS5.xlsx. [file FSN3-13-e70568-s008.xlsx]

## Sheet: Sheet1
Supplementary table 5. Reverse Mendelian Randomization Analysis of Restless Legs Syndrome as an Exposure and Micronutrient Levels as Outcomes
Id.exposure	Trait exposure	Id.outcome	Trait outcome	method	nsnp	b	se	pval	OR	Lower OR	Upper OR
GCST90399568	Restless legs syndrome	ukb-b-7372	Magnesium	Inverse variance weighted	11	0.00256641	0.00834242	0.758361	1.00257	0.98631	1.0191
GCST90399568	Restless legs syndrome	ukb-b-7372	Magnesium	Weighted median	11	-0.00463082	0.00825413	0.574777	0.99538	0.979406	1.01161
GCST90399568	Restless legs syndrome	ukb-b-7372	Magnesium	MR Egger	11	-0.0198748	0.0131107	0.163845	0.980321	0.955451	1.00584
GCST90399568	Restless legs syndrome	ukb-b-7372	Magnesium	IVW radial	11	0.00256601	0.00834239	0.758397	1.00257	0.986309	1.0191
GCST90399568	Restless legs syndrome	ukb-b-7372	Magnesium	Robust adjusted profile score (RAPS)	11	-0.000512457	0.00778652	0.947526	0.999488	0.98435	1.01486
GCST90399568	Restless legs syndrome	ukb-b-11349	Folate	Inverse variance weighted	11	0.00754873	0.00697707	0.279282	1.00758	0.993892	1.02145
GCST90399568	Restless legs syndrome	ukb-b-11349	Folate	Weighted median	11	0.0117368	0.00890225	0.187366	1.01181	0.994305	1.02962
GCST90399568	Restless legs syndrome	ukb-b-11349	Folate	MR Egger	11	-0.0174909	0.0104284	0.127808	0.982661	0.96278	1.00295
GCST90399568	Restless legs syndrome	ukb-b-11349	Folate	IVW radial	11	0.00754518	0.00697707	0.279508	1.00757	0.993889	1.02145
GCST90399568	Restless legs syndrome	ukb-b-11349	Folate	Robust adjusted profile score (RAPS)	11	0.0129461	0.0059801	0.0303987	1.01303	1.00123	1.02497
GCST90399568	Restless legs syndrome	ukb-b-17406	Retinol	Inverse variance weighted	11	0.00507166	0.00602338	0.399791	1.00508	0.993288	1.01702
GCST90399568	Restless legs syndrome	ukb-b-17406	Retinol	Weighted median	11	0.00202269	0.00743833	0.785677	1.00202	0.987522	1.01674
GCST90399568	Restless legs syndrome	ukb-b-17406	Retinol	MR Egger	11	0.00919039	0.0113546	0.439159	1.00923	0.98702	1.03194
GCST90399568	Restless legs syndrome	ukb-b-17406	Retinol	IVW radial	11	0.0050712	0.00602316	0.399816	1.00508	0.993288	1.01702
GCST90399568	Restless legs syndrome	ukb-b-17406	Retinol	Robust adjusted profile score (RAPS)	11	0.00601267	0.00610507	0.32469	1.00603	0.994064	1.01814
