# Supplementary material for: Fresh Genetic Insights Into Micronutrients Influences on Restless Legs Syndrome Risk
Source: Food Sci Nutr. 2025 Aug 30;13(9):e70568. doi: 10.1002/fsn3.70568 (PMC12398416; doi:10.1002/fsn3.70568)
Supplement: Supplementary file 6 — Table S6: fsn370568‐sup‐0006‐TableS6.xlsx. [file FSN3-13-e70568-s006.xlsx]

## Sheet: 异质性
Supplementary Table 6. Heterogeneity Analysis Results of Micronutrient Exposures and Restless Legs Syndrome
id.exposure	Trait exposure	outcome	method	Q	Q_df	Q_pval
ukb-b-17406	Retinol	Restless legs syndrome	MR Egger	7.72288	7	0.357663
ukb-b-17406	Retinol	Restless legs syndrome	Inverse variance weighted	8.03167	8	0.430383
ukb-b-16202	Carotene	Restless legs syndrome	MR Egger	15.5942	13	0.271736
ukb-b-16202	Carotene	Restless legs syndrome	Inverse variance weighted	15.6584	14	0.334677
ukb-b-7864	Vitamin B6	Restless legs syndrome	MR Egger	23.1883	15	0.080223
ukb-b-7864	Vitamin B6	Restless legs syndrome	Inverse variance weighted	23.3027	16	0.10588
ukb-b-11349	Folate	Restless legs syndrome	MR Egger	10.3213	11	0.501737
ukb-b-11349	Folate	Restless legs syndrome	Inverse variance weighted	10.4644	12	0.575285
ukb-b-19524	Vitamin B12	Restless legs syndrome	MR Egger	6.01318	5	0.304939
ukb-b-19524	Vitamin B12	Restless legs syndrome	Inverse variance weighted	6.03126	6	0.419697
ukb-b-19390	Vitamin C	Restless legs syndrome	MR Egger	7.61756	8	0.471691
ukb-b-19390	Vitamin C	Restless legs syndrome	Inverse variance weighted	8.55369	9	0.479448
ebi-a-GCST90025967	Vitamin D	Restless legs syndrome	MR Egger	205.439	145	0.000717949
ebi-a-GCST90025967	Vitamin D	Restless legs syndrome	Inverse variance weighted	206.589	146	0.000722201
ukb-b-6888	Vitamin E	Restless legs syndrome	MR Egger	6.98985	10	0.726403
ukb-b-6888	Vitamin E	Restless legs syndrome	Inverse variance weighted	8.13685	11	0.700995
ebi-a-GCST90025990	Calcium	Restless legs syndrome	MR Egger	363.422	306	0.0133262
ebi-a-GCST90025990	Calcium	Restless legs syndrome	Inverse variance weighted	366.287	307	0.0112917
ukb-b-20447	Iron	Restless legs syndrome	MR Egger	8.11294	10	0.617806
ukb-b-20447	Iron	Restless legs syndrome	Inverse variance weighted	8.68786	11	0.650679
ieu-a-1079	Zinc	Restless legs syndrome	MR Egger	11.687	5	0.0393381
ieu-a-1079	Zinc	Restless legs syndrome	Inverse variance weighted	13.1743	6	0.0403504
ieu-a-1077	Selenium	Restless legs syndrome	MR Egger	0.291808	3	0.961562
ieu-a-1077	Selenium	Restless legs syndrome	Inverse variance weighted	5.50966	4	0.238881
ieu-a-1073	Copper	Restless legs syndrome	MR Egger	2.77636	4	0.595921
ieu-a-1073	Copper	Restless legs syndrome	Inverse variance weighted	2.78526	5	0.733051
ukb-b-7372	Magnesium	Restless legs syndrome	MR Egger	14.0664	14	0.444775
ukb-b-7372	Magnesium	Restless legs syndrome	Inverse variance weighted	14.0694	15	0.520271
ukb-b-17881	Potassium	Restless legs syndrome	MR Egger	29.7218	12	0.00307456
ukb-b-17881	Potassium	Restless legs syndrome	Inverse variance weighted	29.722	13	0.00516371
