# Supplementary material for: Fresh Genetic Insights Into Micronutrients Influences on Restless Legs Syndrome Risk
Source: Food Sci Nutr. 2025 Aug 30;13(9):e70568. doi: 10.1002/fsn3.70568 (PMC12398416; doi:10.1002/fsn3.70568)
Supplement: Supplementary file 7 — Table S7: fsn370568‐sup‐0007‐TableS7.xlsx. [file FSN3-13-e70568-s009.xlsx]

## Sheet: Supplementary Table 5
Supplementary Table 7. Heterogeneity Analysis Results of Micronutrient Exposures and Restless Legs Syndrome After Outlier Removal Using RadialMR
id.exposure	Trait exposure	outcome	method	Q	Q_df	Q_pval
ukb-b-17406	Retinol	Restless legs syndrome	Inverse variance weighted	8.03167	8	0.430383
ukb-b-16202	Carotene	Restless legs syndrome	Inverse variance weighted	5.15085	12	0.952749
ukb-b-7864	Vitamin B6	Restless legs syndrome	Inverse variance weighted	3.08575	14	0.998913
ukb-b-11349	Folate	Restless legs syndrome	Inverse variance weighted	2.7337	10	0.987015
ukb-b-19524	Vitamin B12	Restless legs syndrome	Inverse variance weighted	6.03126	6	0.419697
ukb-b-19390	Vitamin C	Restless legs syndrome	Inverse variance weighted	8.55369	9	0.479448
ebi-a-GCST90025967	Vitamin D	Restless legs syndrome	Inverse variance weighted	114.123	131	0.853023
ukb-b-6888	Vitamin E	Restless legs syndrome	Inverse variance weighted	8.13685	11	0.700995
ebi-a-GCST90025990	Calcium	Restless legs syndrome	Inverse variance weighted	203.912	280	0.999796
ukb-b-20447	Iron	Restless legs syndrome	Inverse variance weighted	1.86992	10	0.997243
ieu-a-1079	Zinc	Restless legs syndrome	Inverse variance weighted	5.40437	5	0.368546
ieu-a-1077	Selenium	Restless legs syndrome	Inverse variance weighted	5.50966	4	0.238881
ieu-a-1073	Copper	Restless legs syndrome	Inverse variance weighted	2.78526	5	0.733051
ukb-b-7372	Magnesium	Restless legs syndrome	Inverse variance weighted	14.0694	15	0.520271
ukb-b-17881	Potassium	Restless legs syndrome	Inverse variance weighted	7.33427	10	0.693556
ukb-b-17406	Retinol	Restless legs syndrome	MR Egger	7.72288	7	0.357663
ukb-b-16202	Carotene	Restless legs syndrome	MR Egger	5.00195	11	0.931072
ukb-b-7864	Vitamin B6	Restless legs syndrome	MR Egger	2.8365	13	0.998462
ukb-b-11349	Folate	Restless legs syndrome	MR Egger	2.70963	9	0.974705
ukb-b-19524	Vitamin B12	Restless legs syndrome	MR Egger	6.01318	5	0.304939
ukb-b-19390	Vitamin C	Restless legs syndrome	MR Egger	7.61756	8	0.471691
ebi-a-GCST90025967	Vitamin D	Restless legs syndrome	MR Egger	110.205	130	0.895115
ukb-b-6888	Vitamin E	Restless legs syndrome	MR Egger	6.98985	10	0.726403
ebi-a-GCST90025990	Calcium	Restless legs syndrome	MR Egger	203.467	279	0.999779
ukb-b-20447	Iron	Restless legs syndrome	MR Egger	1.84066	9	0.993744
ieu-a-1079	Zinc	Restless legs syndrome	MR Egger	4.30619	4	0.366151
ieu-a-1077	Selenium	Restless legs syndrome	MR Egger	0.291808	3	0.961562
ieu-a-1073	Copper	Restless legs syndrome	MR Egger	2.77636	4	0.595921
ukb-b-7372	Magnesium	Restless legs syndrome	MR Egger	14.0664	14	0.444775
ukb-b-17881	Potassium	Restless legs syndrome	MR Egger	5.19557	9	0.816938
