# Supplementary material for: Fresh Genetic Insights Into Micronutrients Influences on Restless Legs Syndrome Risk
Source: Food Sci Nutr. 2025 Aug 30;13(9):e70568. doi: 10.1002/fsn3.70568 (PMC12398416; doi:10.1002/fsn3.70568)
Supplement: Supplementary file 8 — Table S8: fsn370568‐sup‐0008‐TableS8.xlsx. [file FSN3-13-e70568-s004.xlsx]

## Sheet: Supplementary Table 6
Supplementary Table 8. Heterogeneity Analysis Results of Micronutrient Exposures and Restless Legs Syndrome
id.exposure	Trait exposure	outcome	egger_intercept	se	pval
ukb-b-17406	Retinol	Restless legs syndrome	0.0183034	0.0345974	0.613132
ukb-b-16202	Carotene	Restless legs syndrome	0.00553911	0.023951	0.820707
ukb-b-7864	Vitamin B6	Restless legs syndrome	-0.00699966	0.0257355	0.789342
ukb-b-11349	Folate	Restless legs syndrome	0.0094938	0.025095	0.712396
ukb-b-19524	Vitamin B12	Restless legs syndrome	-0.00505362	0.0412138	0.907184
ukb-b-19390	Vitamin C	Restless legs syndrome	0.0283358	0.0292864	0.36161
ebi-a-GCST90025967	Vitamin D	Restless legs syndrome	-0.00416629	0.00462441	0.369117
ukb-b-6888	Vitamin E	Restless legs syndrome	-0.0270696	0.0252754	0.309344
ebi-a-GCST90025990	Calcium	Restless legs syndrome	-0.00488194	0.00314324	0.12142
ukb-b-20447	Iron	Restless legs syndrome	0.0225266	0.0297093	0.465804
ieu-a-1079	Zinc	Restless legs syndrome	0.0543806	0.0681724	0.461236
ieu-a-1077	Selenium	Restless legs syndrome	-0.059286	0.0259541	0.106517
ieu-a-1073	Copper	Restless legs syndrome	-0.00217323	0.0230333	0.929367
ukb-b-7372	Magnesium	Restless legs syndrome	-0.00105154	0.0192026	0.957103
ukb-b-17881	Potassium	Restless legs syndrome	0.000369787	0.0382258	0.992441
