# Supplementary material for: Fresh Genetic Insights Into Micronutrients Influences on Restless Legs Syndrome Risk
Source: Food Sci Nutr. 2025 Aug 30;13(9):e70568. doi: 10.1002/fsn3.70568 (PMC12398416; doi:10.1002/fsn3.70568)
Supplement: Supplementary file 9 — Table S9: fsn370568‐sup‐0009‐TableS9.xlsx. [file FSN3-13-e70568-s002.xlsx]

## Sheet: Supplementary Table 7
Supplementary Table 9. Pleiotropy Analysis Results of Micronutrient Exposures and Restless Legs Syndrome After Outlier Removal Using RadialMR
id.exposure	Trait exposure	outcome	egger_intercept	se	pval
ukb-b-17406	Retinol	Restless legs syndrome	0.0183034	0.0345974	0.613132
ukb-b-16202	Carotene	Restless legs syndrome	0.0102013	0.0264365	0.706945
ukb-b-7864	Vitamin B6	Restless legs syndrome	-0.0110426	0.0221182	0.625941
ukb-b-11349	Folate	Restless legs syndrome	0.00397488	0.0256173	0.880116
ukb-b-19524	Vitamin B12	Restless legs syndrome	-0.00505362	0.0412138	0.907184
ukb-b-19390	Vitamin C	Restless legs syndrome	0.0283358	0.0292864	0.36161
ebi-a-GCST90025967	Vitamin D	Restless legs syndrome	-0.00871852	0.00440498	0.0499021
ukb-b-6888	Vitamin E	Restless legs syndrome	-0.0270696	0.0252754	0.309344
ebi-a-GCST90025990	Calcium	Restless legs syndrome	-0.00200212	0.00299884	0.50492
ukb-b-20447	Iron	Restless legs syndrome	-0.00542892	0.0317371	0.867961
ieu-a-1079	Zinc	Restless legs syndrome	-0.0658304	0.0651787	0.36963
ieu-a-1077	Selenium	Restless legs syndrome	-0.059286	0.0259541	0.106517
ieu-a-1073	Copper	Restless legs syndrome	-0.00217323	0.0230333	0.929367
ukb-b-7372	Magnesium	Restless legs syndrome	-0.00105154	0.0192026	0.957103
ukb-b-17881	Potassium	Restless legs syndrome	0.0417339	0.0285374	0.177647
